# Supplementary material for: Pseudomonas aeruginosa PA1006, Which Plays a Role in Molybdenum Homeostasis, Is Required for Nitrate Utilization, Biofilm Formation, and Virulence
Source: PLoS One. 2013 Feb 8;8(2):e55594. doi: 10.1371/journal.pone.0055594 (PMC3568122; doi:10.1371/journal.pone.0055594)
Supplement: File S5 — Microarray analysis of gene expression comparing Δ PA1006 mutant to WT PAO1 in the presence of nitrate (worksheet 1). This shows SAM analysis of microarray data of gene expression comparing ΔPA1006 mutant to WT PAO1 in the presence of nitrate (worksheet 2). (XLS) [file pone.0055594.s005.xls]

## Sheet: Sheet1
Q? Are Cys metabolsim genes related to delta PA1006? Apparently some are…..
									notes
PA0280_cysA_at	PA0280_cysA_at	90.1	145	1280.3	2423.9	529.7	596.6	cys	ABC-type sulfate/molybdate transport systems (NBD)
PA0281_cysW_at	PA0281_cysW_at	66.1	70.7	486.7	2488.2	373.7	493.7	cys	ABC-type sulfate transport system, permease component (ie TMDs)
PA0282_cysT_at	PA0282_cysT_at	129	137.2	230.2	1772.6	179.5	343.5	cys	ABC-type sulfate transport system, permease component (ie TMDs)
PA0932_cysM_at	PA0932_cysM_at	568.2	731	675	1129.9	589.4	1054.3	cys
PA1393_cysC_at	PA1393_cysC_at	18.9	22.5	16.2	12.7	6.5	11.2	cys
PA1493_cysP_at	PA1493_cysP_at	579.1	586	612.9	6972.1	2826.7	3073.4	cys	Sbp, ABC-type sulfate transport system, periplasmic component
PA1754_cysB_at	PA1754_cysB_at	1100.8	1017.4	1060.8	2391.6	1238.2	1476.4	cys
PA1756_cysH_at	PA1756_cysH_at	721.4	729	864.3	1800.6	692.5	835.8	cys
PA1795_cysS_at	PA1795_cysS_at	888.7	1020.9	996.7	1316.6	731.5	941.2	cys
PA1838_cysI_at	PA1838_cysI_at	234.8	268.4	463.5	930.5	280.8	285.8	cys
PA2611_cysG_at	PA2611_cysG_at	458.2	594.2	545.9	938.8	402.6	643.4	cys
PA2709_cysK_at	PA2709_cysK_at	843	943.9	1010.8	1736.9	1056.4	1426.9	cys
PA3816_cysE_at	PA3816_cysE_at	827.6	939.6	783.9	1675.4	991.9	1270.5	cys
So, why is the expression of the ABC sulfate transporter altered (missing) in DPA1006???
is this related to mvaT (PA4315) transcriptional regulator????
Is the MnmA (thiouridylase to make 2-thiolated tRNA) gene influenced by delta PA1006? Apparently not…..
PA2626_trmU_at	PA2626_trmU_at	1169.2	1489.5	1326.8	1551.9	736.1	1074.4

## Sheet: NY+KNO3 data
Gene Expression data comparing WT verus DPA1006 cells grown aerobically in NY+ 100mM NO3 media
		DPA1006-set 1	DPA1006-set 2	DPA1006-set 3	WT PAO1 -set 1	WT PAO1 -set 2	WT PAO1 -set 3
AFFX-YEL002C_WPB1_at	AFFX-YEL002C_WPB1_at	2	1.4	3.8	4.9	6.2	4.9
AFFX-YEL018W_at	AFFX-YEL018W_at	14.1	24.1	49	41.9	17.1	30.4
AFFX-YEL024W_RIP1_at	AFFX-YEL024W_RIP1_at	88.3	147	217.2	312.7	67.3	165.8
AFFX-YFL039C_ACT1_at	AFFX-YFL039C_ACT1_at	1.2	1.1	0.7	2.2	5.1	0.9
AFFX-YER148W_SPT15_at	AFFX-YER148W_SPT15_at	37.7	39.2	77.8	95.8	23.8	41.3
AFFX-YER022W_SRB4_at	AFFX-YER022W_SRB4_at	0.1	0	0	0	0.1	0.1
AFFX-Athal_GAPDH_at	AFFX-Athal_GAPDH_at	15.4	10.6	8.1	12.5	12.3	21.9
AFFX-Athal_ubq_at	AFFX-Athal_ubq_at	1.5	2.5	0.3	0.5	2.7	1.5
AFFX-Athal_actin_at	AFFX-Athal_actin_at	0.3	1.6	0.1	0.3	1.4	0.4
AFFX-Bsubtilis_dapB_at	AFFX-Bsubtilis_dapB_at	16.8	30.9	39.3	52.3	16.1	36
AFFX-Bsubtilis_lys_at	AFFX-Bsubtilis_lys_at	59.8	49.3	55.2	109.8	66.3	105
AFFX-Bsubtilis_pheB_at	AFFX-Bsubtilis_pheB_at	231.2	386.7	443.2	519.7	216.6	492.2
AFFX-Bsubtilis_thrC_at	AFFX-Bsubtilis_thrC_at	79.9	114.5	180.4	191.3	66.4	158
AFFX-Bsubtilis_trpD_at	AFFX-Bsubtilis_trpD_at	10.9	25.5	25.5	34.8	20.6	26.5
Pae_flgK_at	Pae_flgK_at	1.5	5.3	4.2	2.7	4.3	5.6
Pae_flgL_at	Pae_flgL_at	1.2	2.4	1.4	2	0.8	1.4
Pae_orfA_vioA_at	Pae_orfA_vioA_at	12.2	4.7	1.6	4.6	2.5	13.5
Pae_orfB_at	Pae_orfB_at	15.9	25.9	5.8	17.9	7.7	20.4
Pae_orfC_at	Pae_orfC_at	13.2	5.2	6.8	5.2	2.2	15.3
Pae_orfD_at	Pae_orfD_at	2.9	4.9	1.3	6.4	5.4	12.2
Pae_orfE_at	Pae_orfE_at	5.4	11.7	4.3	11.3	9.5	4.5
Pae_orfF_at	Pae_orfF_at	14.9	10.7	5.2	5	4.6	3.8
Pae_orfG_at	Pae_orfG_at	1.7	4.3	1.5	2	0.8	5
Pae_orfH_at	Pae_orfH_at	1.7	4.9	1.9	1.5	0.7	1.3
Pae_orfI_at	Pae_orfI_at	13.2	15.9	13.9	14.4	13.4	16.5
Pae_orfJ_at	Pae_orfJ_at	0.9	2.8	0.6	0.7	3.3	1.7
Pae_orfK_at	Pae_orfK_at	5.7	7.6	2.7	1.2	6.3	6
Pae_orfL_at	Pae_orfL_at	3.9	20.1	4.3	9.3	6.5	5.5
Pae_orfM_at	Pae_orfM_at	7.6	9.4	6	4.6	5.9	15.7
Pae_orfN_at	Pae_orfN_at	8.1	2.9	2.7	2.9	3.2	4
PA0001_dnaA_at	PA0001_dnaA_at	497.8	610	654.4	699.9	326.9	523.5
PA0002_dnaN_at	PA0002_dnaN_at	1357.4	1491.2	1416.4	1716.7	834	1054.6
PA0003_recF_at	PA0003_recF_at	392.7	466.8	466.7	550.5	291.6	470.4
PA0004_gyrB_at	PA0004_gyrB_at	641.6	657.2	704.7	1421.3	683	852.7
PA0005_at	PA0005_at	462.5	518.6	606.3	612.9	311.8	437.5
PA0006_at	PA0006_at	348.9	460.1	538.6	490.4	244.2	405.6
PA0007_at	PA0007_at	311.5	367.5	324.9	157.2	84.8	146.3
PA0008_glyS_at	PA0008_glyS_at	401.8	472.6	484.3	928.3	376.8	515
PA0009_glyQ_at	PA0009_glyQ_at	221.6	267.1	272.6	296.5	101.7	187.8
PA0010_tag_at	PA0010_tag_at	49.5	50.3	45.3	44.6	31	46.1
PA0011_at	PA0011_at	406.9	523.7	479.7	649.9	417.7	613.9
PA0012_at	PA0012_at	305.2	418.2	419.7	267.8	196.7	243
PA0013_at	PA0013_at	61.3	89.3	74.7	51.1	31.6	50.9
PA0014_at	PA0014_at	57.6	63.4	108.9	84.6	51.5	66
PA0015_at	PA0015_at	681.3	811.2	756.6	704.6	409.6	645.3
PA0016_trkA_at	PA0016_trkA_at	179.7	253.5	226.4	380.7	217.3	268.1
PA0017_at	PA0017_at	96.2	175.7	131.6	242.2	131.6	204.7
PA0018_fmt_at	PA0018_fmt_at	254.7	280.7	245.4	285.5	212.6	280
PA0019_def_at	PA0019_def_at	1027	1285.8	1226.1	1837.4	1202.5	1464.8
PA0020_at	PA0020_at	2599.9	2836.9	2579.3	1532	930.1	1091.1
PA0021_at	PA0021_at	64.3	85.7	70.6	14.7	17.7	21
PA0022_at	PA0022_at	492.2	584.2	528.1	472.9	232.8	348.4
PA0023_qor_at	PA0023_qor_at	234	279.8	255.2	477.5	308.9	337.4
PA0024_hemF_at	PA0024_hemF_at	343.3	361.5	461.9	1911.2	845.5	1429.9
PA0025_aroE_at	PA0025_aroE_at	273.5	227	249.9	1488.9	720.1	1024.1
PA0026_at	PA0026_at	618	670	583.9	268.5	157.4	231
PA0027_at	PA0027_at	518.9	462	512.7	180.5	87.2	162.1
PA0028_at	PA0028_at	345.1	312.3	375.6	177.6	95.4	130.6
PA0029_at	PA0029_at	50.5	81.1	49.8	43.4	28.1	42.9
PA0030_at	PA0030_at	44.1	77.9	71.9	53.6	28.7	44.8
PA0031_betC_at	PA0031_betC_at	20.4	2.1	8.4	22.2	11.4	8.5
PA0032_at	PA0032_at	78.6	112.5	96.1	100.9	55.6	88.8
PA0033_at	PA0033_at	66.5	75.6	74.1	75.2	60.1	64.3
PA0034_at	PA0034_at	54	65.8	55.2	77.1	49.2	69.8
PA0035_trpA_at	PA0035_trpA_at	173	184.2	197.1	253.2	141.8	295.6
PA0036_trpB_at	PA0036_trpB_at	208.3	229.7	221.9	288.3	174.7	225.6
PA0037_trpI_at	PA0037_trpI_at	54.4	70.6	47.7	94.8	51.5	87.3
PA0038_at	PA0038_at	1853.5	2162.7	2543.6	2033.9	1112.5	1517.4
PA0039_at	PA0039_at	6784.7	8150.8	6822.3	8931.5	6094.6	9278.1
PA0040_s_at	PA0040_s_at	223.7	328.7	322.2	504.3	244	355.8
PA0041_at	PA0041_at	53	48.8	45	131.7	84	112.9
PA0042_at	PA0042_at	509.8	672.1	626.3	320.2	231.8	363
PA0043_at	PA0043_at	64.1	79.7	115.1	153.2	83.2	105.7
PA0044_exoT_at	PA0044_exoT_at	142.5	145.3	130.5	218.5	131.3	169.3
PA0045_at	PA0045_at	114.9	128.3	127.6	284.5	106	167.9
PA0046_at	PA0046_at	135.5	155.4	126.7	390.3	140.7	154
PA0047_at	PA0047_at	112.7	127.5	130.8	310.3	135.1	178.8
PA0048_at	PA0048_at	90.8	130.6	126	82.5	68	68.7
PA0049_at	PA0049_at	11.3	20.7	35	42.3	57.9	58.9
PA0050_r_at	PA0050_r_at	2532.5	2539.3	2355.8	1380.8	841.7	1508.3
PA0051_at	PA0051_at	20.5	39.2	21.1	47.1	37.7	34.8
PA0052_at	PA0052_at	101.3	145	158.2	97.2	61.2	93.5
PA0053_at	PA0053_at	290.7	375.3	417.3	202.2	76.2	203.9
PA0054_at	PA0054_at	51.7	70.3	56.5	63.2	46.1	44.3
PA0055_at	PA0055_at	618.8	662.3	880.2	787.4	500.8	697.3
PA0056_at	PA0056_at	28.8	42	39	30.4	33	31.1
PA0057_at	PA0057_at	42.1	59.7	36.6	35	31.1	36
PA0058_at	PA0058_at	103.5	98.7	81.8	67.4	33.3	54.8
PA0059_osmC_at	PA0059_osmC_at	373.4	367.2	603.4	364.5	212.3	312.3
PA0060_at	PA0060_at	431.4	589.9	707	393.5	245.6	307.2
PA0061_at	PA0061_at	447.3	689.5	788.2	636.4	231.4	426.7
PA0062_at	PA0062_at	87	78.7	128.3	96.2	67.6	71.7
PA0063_at	PA0063_at	192.5	209	229.2	304.6	168	224.2
PA0064_at	PA0064_at	214.3	312.5	267.2	289.9	156.5	244.9
PA0065_at	PA0065_at	241.6	257.6	160.9	212.9	111.8	231.9
PA0066_at	PA0066_at	255.7	342.6	397.4	348.3	158.5	250.1
PA0067_prlC_at	PA0067_prlC_at	1070.4	1108.7	1219	1250.2	646.9	1078.6
PA0068_at	PA0068_at	1365.8	1569.4	1565	1748.6	1074.1	1570.2
PA0069_at	PA0069_at	65.6	116.3	71.5	146.3	65.6	85.7
PA0070_at	PA0070_at	2047.1	2047	2018.1	7117.7	3786.7	5078
PA0071_at	PA0071_at	60.5	73.1	86.3	457.8	214.3	283.5
PA0072_at	PA0072_at	104.6	87.2	116.2	456	190.8	347.8
PA0073_at	PA0073_at	390.1	450.3	493.2	1321.7	592.2	1103.5
PA0074_ppkA_at	PA0074_ppkA_at	88.1	78.8	83.2	494	221	287.1
PA0075_at	PA0075_at	151.5	162.9	147.4	555.2	286.1	451.8
PA0076_at	PA0076_at	63.5	79.4	64	192.9	87.1	144.3
PA0077_at	PA0077_at	197.1	210.6	220.8	651.2	303.6	415.4
PA0078_at	PA0078_at	233.1	232.4	247.9	724.9	354.6	620.8
PA0079_at	PA0079_at	153.9	162.2	185.2	379	218.7	333.3
PA0080_at	PA0080_at	50.4	40.8	44.3	101.5	42.5	51.1
PA0081_at	PA0081_at	362.4	416.4	358.1	386.7	260.4	385.8
PA0082_at	PA0082_at	186.3	200.2	180.1	426.2	279.4	586.7
PA0083_at	PA0083_at	175.4	139.6	167.8	1378.4	733.8	1076.9
PA0084_at	PA0084_at	123.2	128	137	1139.3	493.8	669
PA0085_at	PA0085_at	589.9	542.7	749.2	4072.3	2008.9	3249.2
PA0086_at	PA0086_at	226.3	284.5	321.5	654.4	310.6	562.5
PA0087_at	PA0087_at	79	68.7	77.4	220	115.5	165.8
PA0088_at	PA0088_at	41.8	51.1	47.8	335.3	173.4	261.4
PA0089_at	PA0089_at	53.8	55.7	81.5	491.3	294.4	478.5
PA0090_at	PA0090_at	117.3	117.8	133.5	537.8	349.3	552.9
PA0091_at	PA0091_at	56.8	47	65.2	365.3	169.5	278.3
PA0092_at	PA0092_at	104.2	124.4	148.5	209.1	119	178.2
PA0093_at	PA0093_at	85.9	133.4	100.9	103.3	74.3	80.3
PA0094_at	PA0094_at	166.5	211.4	214.6	218.7	149.3	219.2
PA0095_at	PA0095_at	272.6	352.3	361	351.9	300.2	408
PA0096_at	PA0096_at	59.2	72.9	80.1	93.2	55.1	83.8
PA0097_at	PA0097_at	73.3	125.8	95.5	135.4	82.9	102.5
PA0098_at	PA0098_at	63.7	77.5	96.2	75.3	57.4	73.1
PA0099_at	PA0099_at	59.3	104.1	49.2	81.8	72.9	118.9
PA0100_at	PA0100_at	371.4	455.6	434.8	666.1	465.8	618.6
PA0101_at	PA0101_at	549.9	620.7	616.5	749.3	316.4	482.7
PA0102_at	PA0102_at	834.5	814.6	840.8	1312.9	845.7	932.1
PA0103_at	PA0103_at	124.2	158.1	128.1	149.4	67	85
PA0104_at	PA0104_at	28.6	41.5	35.9	34.6	33.2	37.6
PA0105_coxB_at	PA0105_coxB_at	156.2	209.8	222.3	24.9	11.4	17.3
PA0106_coxA_at	PA0106_coxA_at	108.8	119.1	150.1	23.5	12.1	18.4
PA0107_at	PA0107_at	101.7	136.1	140.3	17.1	22	20
PA0108_coIII_at	PA0108_coIII_at	220.7	308.1	292.9	53.9	27	71.2
PA0109_at	PA0109_at	1798.2	2749	2780.7	1056	532.7	943.6
PA0110_at	PA0110_at	87.2	137.9	113.4	91.1	49.1	70.9
PA0111_at	PA0111_at	86	81.6	103.8	50.6	20.5	33.6
PA0112_at	PA0112_at	50.1	74.9	66.7	70.6	46.2	55.5
PA0113_at	PA0113_at	53.5	74.8	86.2	73.8	52.5	82.8
PA0114_at	PA0114_at	1076.2	1123.8	1016.4	2725.7	1528.8	2887.1
PA0115_at	PA0115_at	155.4	159.1	217.7	231.5	131	162.7
PA0116_at	PA0116_at	332.3	423.7	431.4	361.1	208.2	285.8
PA0117_at	PA0117_at	117	155.5	130.9	93.4	70.5	108
PA0118_at	PA0118_at	58.8	77.1	93.6	96.6	31.4	66.3
PA0119_at	PA0119_at	25.7	53.2	47	57.4	26.5	32.7
PA0120_at	PA0120_at	156.8	181.8	185.4	110.7	70.5	109.1
PA0121_at	PA0121_at	255	331.3	370.8	137.3	61.7	96.3
PA0122_at	PA0122_at	3416.7	3281.2	2598.2	546	466	632.3
PA0123_at	PA0123_at	270.5	232.7	397.5	129.5	66.3	90.8
PA0124_at	PA0124_at	184.9	247.5	281.9	207.2	66.8	121
PA0125_at	PA0125_at	263.1	296.2	418.4	165.9	93.3	119.9
PA0126_at	PA0126_at	106.7	129	88.8	136	79.5	68.3
PA0127_at	PA0127_at	97.8	139.4	117.5	299.6	181	187.5
PA0128_at	PA0128_at	1895.9	2512	2161.6	1251.9	733.2	1454.9
PA0129_gabP_at	PA0129_gabP_at	49.9	65.4	58.8	333.9	303.1	337.6
PA0130_putA_at	PA0130_at	295.9	334.9	308.9	728.4	664.6	902.9
PA0131_at	PA0131_at	123.3	112.1	143.3	498.2	434.2	469.9
PA0132_at	PA0132_at	660.1	569.5	666.7	1642.5	1596.3	2160.3
PA0133_at	PA0133_at	108.5	121	118.4	82.3	68.2	103.2
PA0134_at	PA0134_at	151.8	201.5	180.8	90.3	68.3	80.6
PA0135_at	PA0135_at	31.4	69.8	57.3	33	11.8	46
PA0136_at	PA0136_at	52.1	82.1	72	45.5	25.2	41.7
PA0137_at	PA0137_at	51.5	54.2	38.6	43.6	30.6	61.3
PA0138_at	PA0138_at	83.5	108.1	77	105.9	67.3	62.1
PA0139_ahpC_at	PA0139_ahpC_at	4602	4176.1	4217.5	5640.3	3258.1	4320.3
PA0140_ahpF_at	PA0140_ahpF_at	102.7	110.7	95.1	109.8	76.9	105.2
PA0141_at	PA0141_at	2228.6	1860.6	1797.7	1719.9	833.6	1182.2
PA0142_at	PA0142_at	36.5	66	66.6	146.7	86.5	114.7
PA0143_at	PA0143_at	409.1	392.4	383.2	677.7	307.4	417.3
PA0144_at	PA0144_at	46.9	38.6	67	74.1	36.8	40.2
PA0145_i_at	PA0145_i_at	97.2	137	169.5	146.8	66.3	119.6
PA0146_at	PA0146_at	65.5	90.6	96	69.7	43.2	90.4
PA0147_at	PA0147_at	154.1	169.8	215.4	166.3	102.3	123.8
PA0148_at	PA0148_at	166.6	285.8	289.3	286	143.8	188
PA0149_at	PA0149_at	57.6	55.7	54	233.2	98.1	132.5
PA0150_at	PA0150_at	137	131.6	137	207	95.5	147.2
PA0151_at	PA0151_at	41.5	64.8	40.5	54.6	36.5	65.8
PA0152_pcaQ_at	PA0152_pcaQ_at	73.6	95.6	113.7	114.9	57.1	73.8
PA0153_pcaH_at	PA0153_pcaH_at	53.5	90.2	41.4	107.5	60.1	76.4
PA0154_pcaG_at	PA0154_pcaG_at	95.8	156.2	142	156.5	76.5	124.5
PA0155_pcaR_at	PA0155_pcaR_at	97.1	108	115.4	131.6	93.9	114.7
PA0156_at	PA0156_at	664.1	699.8	760.1	417.5	218.7	262
PA0157_at	PA0157_at	185.6	237.7	214.9	164	109.1	156.6
PA0158_at	PA0158_at	141.7	217.1	253.6	141.2	62.3	101.1
PA0159_at	PA0159_at	166.6	171.8	180	178	101.1	150.8
PA0160_at	PA0160_at	1322.9	2181.1	1888.9	284.9	182.5	293.3
PA0161_at	PA0161_at	241	387.9	456.5	72.2	35.9	52.8
PA0162_at	PA0162_at	81.3	105.7	70.6	49.8	41.5	54.6
PA0163_at	PA0163_at	102.1	144.2	167.5	147	70.5	75.4
PA0164_at	PA0164_at	314.3	332.4	438.9	103.6	50	63.5
PA0165_at	PA0165_at	75.5	135.1	117.1	97.4	55	74.1
PA0166_at	PA0166_at	14.9	22.2	11.3	4.5	21.6	3.7
PA0167_at	PA0167_at	330.6	335.2	285.3	689.8	406.8	550.5
PA0168_at	PA0168_at	298.6	347.8	351.8	843.9	435	705.1
PA0169_at	PA0169_at	28.8	42.7	34.4	122.5	79.3	87
PA0170_at	PA0170_at	50.6	63.3	67.7	233.3	130.3	177.4
PA0171_at	PA0171_at	26.7	18.8	30.3	152.2	100.8	148.8
PA0172_at	PA0172_at	69.2	87.9	95.4	140.3	99.3	117.3
PA0173_at	PA0173_at	109.2	104.1	114	107.3	58	116.6
PA0174_at	PA0174_at	162.3	210.2	263.4	139.4	75.3	157.7
PA0175_at	PA0175_at	272.4	298.4	275.1	164.4	107.6	197.9
PA0176_at	PA0176_at	1115.3	1514.3	1173.9	626.3	351.4	631.8
PA0177_at	PA0177_at	1136.6	1286	1269.8	210.4	156	288.9
PA0178_at	PA0178_at	1997.9	2139.1	2405	585.5	276.6	582.4
PA0179_at	PA0179_at	3774.5	4560	4200.7	1415.5	947.3	1527.2
PA0180_at	PA0180_at	606.9	843.8	777.3	214.8	120.4	197
PA0181_at	PA0181_at	137.6	219.5	227.3	386.1	181.9	393.9
PA0182_at	PA0182_at	64.4	80.7	65.3	99.8	61	66.8
PA0183_atsA_at	PA0183_atsA_at	73	94.3	92.6	78	46.2	89.7
PA0184_at	PA0184_at	6.6	14	25.7	37.3	13.5	37.8
PA0185_at	PA0185_at	120.4	122.9	165.6	93.6	65.2	100.5
PA0186_at	PA0186_at	27.4	50	34.8	118.2	26.6	51.6
PA0187_at	PA0187_at	67.7	58.9	61.7	53.4	23	31
PA0188_at	PA0188_at	59.1	65.1	67.3	23	20.3	43.4
PA0189_at	PA0189_at	35.6	45.7	37.3	26.7	21.9	36.9
PA0190_at	PA0190_at	38.4	54.1	53.2	26.2	14	35.7
PA0191_at	PA0191_at	61.4	72.2	110.7	353.8	84.9	99
PA0192_at	PA0192_at	44.8	39.2	43.3	56.5	32.6	13.2
PA0193_at	PA0193_at	41.6	34.1	47.2	70.6	14.4	28.6
PA0194_at	PA0194_at	59.4	117.8	105.1	93.6	50.4	52.9
PA0195_pntA_at	PA0195_pntA_at	595.8	572.3	719.2	106	67.8	87
PA0196_pntB_at	PA0196_pntB_at	169	142.3	212.3	77.7	43	50.4
PA0197_at	PA0197_at	17.3	36.2	53.7	59	29.4	30.8
PA0198_exbB1_at	PA0198_exbB1_at	25.2	34.1	71.3	57.3	22.5	45.2
PA0199_exbD1_at	PA0199_exbD1_at	70.2	56.7	95.6	133.6	139.9	186.7
PA0200_i_at	PA0200_i_at	1948	2749.4	2918.1	10743	7151.2	10895.7
PA0201_at	PA0201_at	555.3	672.8	1145.4	7931.2	2004	3026.2
PA0202_at	PA0202_at	35.7	44	51.2	87.4	34.2	70.2
PA0203_at	PA0203_at	21.8	30.3	29.5	35.5	19.8	19.9
PA0204_at	PA0204_at	17.6	50.4	37.7	12.7	2.1	16.3
PA0205_at	PA0205_at	31.1	46.9	51.6	39.6	20.4	38.5
PA0206_at	PA0206_at	29.6	52.9	52.7	32.5	19.8	36.4
PA0207_at	PA0207_at	151.6	212.1	233.9	313	139.8	270.4
PA0208_mdcA_at	PA0208_mdcA_at	32.4	38.5	40.6	13.9	33.2	36.5
PA0209_at	PA0209_at	49.7	79	74	66.8	34.4	45.6
PA0210_mdcC_at	PA0210_mdcC_at	31.2	40.2	39.3	46.9	37.2	55.1
PA0211_mdcD_at	PA0211_mdcD_at	23.8	32.9	40.4	41.7	16	30.1
PA0212_mdcE_at	PA0212_mdcE_at	25.7	18.9	51.2	39	19.2	35.4
PA0213_at	PA0213_at	48.3	65.1	82	66.2	19.8	45.1
PA0214_at	PA0214_at	47	85.8	80.3	72.6	36.6	73.3
PA0215_at	PA0215_at	251.2	330.1	378.8	172.3	95.2	154.5
PA0216_at	PA0216_at	62.7	92.5	103.6	58.7	40.4	54
PA0217_at	PA0217_at	47.5	82.9	69.5	84	30.7	78.3
PA0218_at	PA0218_at	42.9	51.1	42	71	43.4	53.1
PA0219_at	PA0219_at	39	48.8	30.2	32.9	13.4	27.5
PA0220_at	PA0220_at	52.6	89.9	65.1	53.6	31.4	48.3
PA0221_at	PA0221_at	24.2	31.7	30.5	6	15.4	5.3
PA0222_at	PA0222_at	5.8	12.5	3.8	4.1	2	7.5
PA0223_at	PA0223_at	89.5	87.2	105	94.6	61.1	100.9
PA0224_at	PA0224_at	45.3	66.6	65.2	68.3	44.7	78.1
PA0225_at	PA0225_at	69.3	89.6	111.9	165.7	109.1	123
PA0226_at	PA0226_at	49.9	36.6	49.3	70.2	46.5	74
PA0227_at	PA0227_at	39.6	39.8	43.3	45.2	30.4	49.4
PA0228_pcaF_at	PA0228_pcaF_at	49.1	75	82.3	57.6	30.7	35.8
PA0229_pcaT_at	PA0229_pcaT_at	33	28.3	38.6	45.7	22.8	25.3
PA0230_pcaB_at	PA0230_pcaB_at	206	302.6	288	331.5	160.1	280.4
PA0231_pcaD_at	PA0231_pcaD_at	125.8	125.9	107.4	213.7	127	169.8
PA0232_pcaC_at	PA0232_pcaC_at	92.6	111.5	156.2	216.1	109.5	205.6
PA0233_at	PA0233_at	120.2	119.4	110.9	118.1	112.2	95.4
PA0234_at	PA0234_at	28.2	41.2	52.8	46.4	17.5	31.6
PA0235_pcaK_at	PA0235_pcaK_at	43.1	90.7	53.2	114.3	45.6	74.6
PA0236_at	PA0236_at	199.6	198.7	237.3	119.4	80.3	90.5
PA0237_at	PA0237_at	66.1	83.5	47.9	58.6	45.4	69.2
PA0238_at	PA0238_at	129.5	170.4	185.1	60.9	43.6	79.2
PA0239_at	PA0239_at	83.3	112.3	107.8	99.3	65.7	91.8
PA0240_at	PA0240_at	12.4	30.4	27.3	16.7	10.8	33.2
PA0241_at	PA0241_at	41.5	52.4	40.8	60.2	20.7	55
PA0242_at	PA0242_at	25.9	40.4	21.7	39.7	14.6	19.4
PA0243_at	PA0243_at	264	283.4	257.5	189.1	142.8	182.1
PA0244_at	PA0244_at	30.9	41.9	31.7	26.9	23.3	39.5
PA0245_aroQ2_at	PA0245_aroQ2_at	73.2	116.3	89.3	64.7	51.2	75.8
PA0246_at	PA0246_at	84.2	82.6	81.4	110.5	73.4	113.5
PA0247_pobA_at	PA0247_pobA_at	35.8	34.3	33.1	19.7	20.7	32.2
PA0248_at	PA0248_at	127.7	189.8	193.9	124.6	79.2	114.6
PA0249_at	PA0249_at	174.2	164.9	269	133.8	82.9	99.5
PA0250_at	PA0250_at	859.8	1127.4	929.3	916.7	538.5	697.3
PA0251_at	PA0251_at	9.9	14.4	19.8	17.8	13.8	19.4
PA0252_at	PA0252_at	45.8	39.2	56.2	60.7	45	66.9
PA0253_at	PA0253_at	300.1	401.8	351.3	247.3	111.5	160.3
PA0254_at	PA0254_at	110.5	165.8	144.3	83	55.3	83.3
PA0255_at	PA0255_at	287.5	272.3	344.7	307.5	143.6	203.8
PA0256_at	PA0256_at	122.5	167.8	149.4	39.9	39.6	45.6
PA0257_at	PA0257_at	89.3	113	116.1	144.9	84.1	129.9
PA0258_at	PA0258_at	337.2	435.8	442.4	659.5	397.4	621.9
PA0259_at	PA0259_at	409.8	525.7	479.6	501.7	273.2	412.1
PA0260_at	PA0260_at	145.7	230	206.9	246.3	100.8	229.4
PA0261_at	PA0261_at	75.4	114.5	101.4	124.5	55.7	127.1
PA0262_at	PA0262_at	29.9	47.7	53.6	60.2	27.1	61
PA0263_hcpC_s_at	PA0263_hcpC_s_at	70.9	87.3	95	279.5	118.1	132.4
PA0264_at	PA0264_at	28.6	51.1	40	58.9	44.3	77.2
PA0265_gabD_at	PA0265_gabD_at	1070.2	1196.3	1056	1465.4	1047.8	1520.9
PA0266_gabT_at	PA0266_gabT_at	1198.2	1270.9	1137	2271.1	1473.2	1990.3
PA0267_at	PA0267_at	133.2	168.9	128.4	223.4	108.9	175.8
PA0268_at	PA0268_at	58	61.4	60.7	37.7	26.1	25.8
PA0269_at	PA0269_at	139.3	139.5	179.5	454.3	235.9	318.5
PA0270_at	PA0270_at	154.7	198.4	194	456.2	244.3	301.4
PA0271_at	PA0271_at	184.8	210.5	235.1	420.4	213.7	259.9
PA0272_at	PA0272_at	50.7	54.1	38.4	59.8	29.1	59.7
PA0273_at	PA0273_at	28.9	53.6	28.8	70.8	25.6	42.8
PA0274_at	PA0274_at	25.2	32.2	37.8	70.5	25.3	50.7
PA0275_at	PA0275_at	188.4	248.8	213.3	205.2	131.9	218.3
PA0276_at	PA0276_at	133.2	152.4	174.4	68.8	47.8	59
PA0277_at	PA0277_at	79.7	108.6	99.5	129	64.9	86.9
PA0278_at	PA0278_at	52.4	81.7	119.7	177.8	62.8	85.9
PA0279_at	PA0279_at	448.5	418.9	359.1	277.7	186.9	241.1
PA0280_cysA_at	PA0280_cysA_at	90.1	145	1280.3	2423.9	529.7	596.6
PA0281_cysW_at	PA0281_cysW_at	66.1	70.7	486.7	2488.2	373.7	493.7
PA0282_cysT_at	PA0282_cysT_at	129	137.2	230.2	1772.6	179.5	343.5
PA0283_sbp_at	PA0283_sbp_at	375.6	323.7	367.5	3166.2	628.5	680.1
PA0284_at	PA0284_at	1671.6	1820	2017.4	9441.7	2893.4	3255.2
PA0285_at	PA0285_at	125.4	133.7	139.5	239.7	113.6	159.9
PA0286_at	PA0286_at	1050.5	826.6	964.6	2418.3	1462.7	1581.5
PA0287_at	PA0287_at	13.1	30.2	27.8	25.6	3.6	18.6
PA0288_speB1_at	PA0288_speB1_at	38.1	61.5	55.5	28.2	16.6	32.8
PA0289_at	PA0289_at	135.6	215.7	255	331.7	155.1	274.2
PA0290_at	PA0290_at	291.6	358.8	428.6	303.2	163.5	220.9
PA0291_oprE_at	PA0291_oprE_at	3134.9	2822.3	3132.6	7246.8	4062.5	5127.4
PA0292_at	PA0292_at	398.2	351.1	410.3	596.2	300.4	415.2
PA0293_at	PA0293_at	30.4	54.5	40	41.4	20.8	38.6
PA0294_at	PA0294_at	348	307.1	338.3	164.9	101.6	168.5
PA0295_at	PA0295_at	283.3	373.4	366.3	281.7	118	175.7
PA0296_s_at	PA0296_s_at	751.8	693.7	810.4	1195	913.5	1285.3
PA0297_at	PA0297_at	166.4	177.4	300.4	295.1	217.6	289.7
PA0298_at	PA0298_at	265	255.9	272.3	495.2	362.3	502.2
PA0299_at	PA0299_at	1797.5	1762	1775.3	2652.7	1659.9	2455.1
PA0300_potF2_at	PA0300_potF2_at	482.4	362.9	639	1679.8	997.3	1193
PA0301_potF3_at	PA0301_potF3_at	169.6	147.5	170.3	482.8	290.3	352
PA0302_potG_at	PA0302_potG_at	101.9	98.5	93	335.3	181.6	285.3
PA0303_potH_at	PA0303_potH_at	176.1	190.6	216.1	433.3	239.2	323.3
PA0304_potI_at	PA0304_potI_at	363.9	317.1	356.7	627	317.8	485.9
PA0305_at	PA0305_at	242.6	218.8	257.8	130.8	102.9	140.4
PA0306_at	PA0306_at	58.4	76	79.9	69	58.6	99
PA0307_at	PA0307_at	670.9	789	833.3	564.6	354.4	496.5
PA0308_at	PA0308_at	348.5	377.2	416.2	487.3	263.8	311.6
PA0309_at	PA0309_at	315.3	361.6	359.7	413.8	227.2	278.9
PA0310_at	PA0310_at	346.5	481.8	427.3	268.6	181.5	246.9
PA0311_at	PA0311_at	54.9	85	68.2	46.2	20.7	52
PA0312_at	PA0312_at	1161.7	1400	1448.9	1071.7	547	817
PA0313_at	PA0313_at	249.9	290.9	353.7	365.1	122.4	277.2
PA0314_at	PA0314_at	280.3	281	365.4	583.6	262	384.2
PA0315_at	PA0315_at	368.3	414.4	591.2	1061.6	758.7	869.5
PA0316_serA_at	PA0316_serA_at	452.4	409.1	499.4	666	324.8	404.3
PA0317_at	PA0317_at	734.1	731	806.2	896.5	445.5	745.7
PA0318_at	PA0318_at	550	639.3	693.3	1110.7	510.5	998
PA0319_at	PA0319_at	416.2	433.2	491	457.5	203.7	276
PA0320_at	PA0320_at	127.3	150.4	136.2	517.5	270.6	373
PA0321_at	PA0321_at	13.9	11.2	21.6	54.8	53.9	68.1
PA0322_at	PA0322_at	16.7	21.6	6.3	33.2	37.1	45.3
PA0323_at	PA0323_at	3.5	12.3	18.3	28.8	12.3	18.6
PA0324_at	PA0324_at	3.1	3.1	26.1	4.6	10.9	11.9
PA0325_at	PA0325_at	36	81.6	82.1	50.9	36.4	75
PA0326_at	PA0326_at	54.3	63.9	60.1	82.6	48.2	73.5
PA0327_at	PA0327_at	145.1	154.8	154.8	137.2	76.3	90.4
PA0328_at	PA0328_at	217.1	273.8	265.5	85.1	31.5	64.5
PA0329_at	PA0329_at	4658.6	4908.6	4027.4	3574.7	2264.3	3644.8
PA0330_rpiA_at	PA0330_rpiA_at	1143.9	1298.4	1136.6	980.2	538.7	862.5
PA0331_ilvA1_at	PA0331_ilvA1_at	297.1	304.9	305.9	437.3	198.4	322.2
PA0332_at	PA0332_at	1614.4	2257.2	1969	1342.7	688.4	1155.8
PA0333_at	PA0333_at	240.3	345.3	359.6	249.7	137.4	204.9
PA0334_at	PA0334_at	120.7	117.3	144.4	222.9	134.4	154.6
PA0335_at	PA0335_at	252.6	326.7	341.7	837.4	329.2	391.1
PA0336_at	PA0336_at	2578.8	3266.9	2661.2	4670	2889.3	4375.8
PA0337_ptsP_at	PA0337_ptsP_at	835.3	752.6	928.3	1082	685.4	798.3
PA0338_at	PA0338_at	139.1	151.7	176.1	100.6	53.3	86.5
PA0339_at	PA0339_at	110.7	107.9	115.7	161.6	97.5	127.4
PA0340_at	PA0340_at	209.4	239.2	264.7	232.2	102.8	184.5
PA0341_lgt_at	PA0341_lgt_at	110.8	149.5	150.3	273.3	109.4	160.6
PA0342_thyA_at	PA0342_thyA_at	831.2	983.1	1238	1278.1	606.7	938.1
PA0343_at	PA0343_at	125.4	132.8	165.8	208	124.2	155.7
PA0344_at	PA0344_at	193	252.6	250.6	235.7	115.3	205.9
PA0345_at	PA0345_at	322.4	349	452.7	450.5	204.2	279.4
PA0346_at	PA0346_at	145.7	156.9	150.2	111.1	70.6	95.1
PA0347_glpQ_at	PA0347_glpQ_at	52.4	71.3	55.7	63.9	45.2	51.4
PA0348_at	PA0348_at	79.6	117.7	87	65.6	43.8	50.2
PA0349_at	PA0349_at	27.9	42.4	34.9	19.5	20.1	39.1
PA0350_folA_at	PA0350_folA_at	288.4	237.1	322.6	289.4	149.2	186.4
PA0351_at	PA0351_at	315.5	387.3	470.1	582.8	258.6	388.7
PA0352_at	PA0352_at	123.3	113.7	118.7	103.1	58.6	72.6
PA0353_ilvD_at	PA0353_ilvD_at	352.7	256.9	369.1	637.6	351.5	398.8
PA0354_at	PA0354_at	279.1	340.9	316.7	325.5	147.7	262
PA0355_pfpI_at	PA0355_pfpI_at	282.1	342.6	416.6	183.3	152.9	196.2
PA0356_at	PA0356_at	202.6	176.1	172.9	203.6	131.5	162.6
PA0357_mutM_at	PA0357_mutM_at	353.6	323.7	319	391.6	219.3	321.1
PA0358_at	PA0358_at	136.5	164.7	165.1	189.1	117.2	156.9
PA0359_at	PA0359_at	2675.2	3252	3020	1604.2	1346.9	1549
PA0360_at	PA0360_at	142.3	154.1	147.8	227.8	122	147.6
PA0361_at	PA0361_at	368.6	413.3	361.7	345.9	182.9	223.7
PA0362_fdx1_at	PA0362_fdx1_at	1731.1	2707.8	2356.4	1228.5	870	1346.9
PA0363_coaD_at	PA0363_coaD_at	402	364.5	441.1	564.1	289.9	344.2
PA0364_at	PA0364_at	46.1	64.6	57.7	52	46	58.9
PA0365_at	PA0365_at	176.1	318.9	227.3	128.6	79.3	138.7
PA0366_at	PA0366_at	196.4	244.4	272.3	180.1	101.9	145.1
PA0367_at	PA0367_at	233.9	369.5	416.4	288.6	145.3	201.3
PA0368_at	PA0368_at	206.7	231	202.3	280.2	153.6	248.5
PA0369_at	PA0369_at	173.7	209.4	237.8	269.9	154.8	198.4
PA0370_at	PA0370_at	219.2	326.5	324	725	337.5	531
PA0371_at	PA0371_at	177.6	191.4	223.1	615.3	305	364
PA0372_at	PA0372_at	237.1	237.9	253.4	792.1	386.9	527
PA0373_ftsY_at	PA0373_ftsY_at	853.7	1019.7	1043.8	1521.6	754.7	1185.7
PA0374_ftsE_at	PA0374_ftsE_at	849.3	968.4	849.2	1407.1	833.7	1300.5
PA0375_ftsX_at	PA0375_ftsX_at	1305.5	1875.2	1576.1	2044.6	1202.6	2194.9
PA0376_rpoH_at	PA0376_rpoH_at	8346.3	9383	6939.2	7637	5034.1	7555.8
PA0377_at	PA0377_at	480.9	507.6	597.3	589.5	301.5	433
PA0378_at	PA0378_at	344.6	333.7	418.7	274	127.8	200.8
PA0379_at	PA0379_at	425.9	508	571.3	559.3	359.5	512
PA0380_i_at	PA0380_i_at	712.2	957.3	956	796.5	470.5	651.1
PA0381_thiG_at	PA0381_thiG_at	604	558.3	528.1	550.1	271.1	378.3
PA0382_micA_at	PA0382_micA_at	342.4	340.2	352.9	905.9	376.4	706.1
PA0383_at	PA0383_at	43.7	52.6	54.7	58.4	29.8	47.3
PA0384_at	PA0384_at	209.5	254.6	317	220.5	97.4	137.3
PA0385_at	PA0385_at	142	141.9	172.2	170.9	95.9	142
PA0386_at	PA0386_at	207.1	221.6	191	136.9	67.5	144.1
PA0387_at	PA0387_at	2000.9	2128.4	2341.9	1881.1	934.7	1360.8
PA0388_at	PA0388_at	1137	1391.5	1302.3	1469.5	667	798.9
PA0389_at	PA0389_at	314.3	227.7	279.4	241.1	127.7	168.8
PA0390_metX_at	PA0390_metX_at	171.8	191.4	228.5	151.4	63.8	120.8
PA0391_at	PA0391_at	1126.5	1358.4	1283.7	329.2	208.9	271.2
PA0392_at	PA0392_at	1296	1277.9	1588.2	1193.6	602.6	900.9
PA0393_proC_at	PA0393_proC_at	1554.7	1359.2	1633.3	1397.2	648.6	865.5
PA0394_at	PA0394_at	746.7	930	1076.2	673.7	467.2	532.8
PA0395_pilT_at	PA0395_pilT_at	1221.2	1303.1	1318	794.3	560.5	809
PA0396_pilU_at	PA0396_pilU_at	1910.7	2322.2	2411	556.8	325.1	508.3
PA0397_at	PA0397_at	121.9	167.1	238.9	152.3	76.9	156.5
PA0398_at	PA0398_at	394.5	469	555.6	977.2	562.8	697
PA0399_at	PA0399_at	219.9	197.2	237.2	325.4	185.9	255.2
PA0400_at	PA0400_at	263.8	250.2	407.8	544.3	292.5	324.8
PA0401_at	PA0401_at	476.7	509.5	461.5	816.4	322.5	421.5
PA0402_pyrB_at	PA0402_pyrB_at	821	1083	983	1019.8	549	772.8
PA0403_pyrR_at	PA0403_pyrR_at	605.5	716.4	529	527.1	356.5	548
PA0404_i_at	PA0404_i_at	929.1	1212.4	1171.2	1006.1	447.8	798.7
PA0405_at	PA0405_at	878.5	889.4	984.9	1252.3	785.3	1099.9
PA0406_at	PA0406_at	1028.9	1385.7	1442.2	718.2	465.8	506.3
PA0407_gshB_at	PA0407_gshB_at	284.3	307.8	423.1	816.6	365.8	498.3
PA0408_pilG_at	PA0408_pilG_at	4285.7	5094.4	4165.1	4066.8	2670.9	4496.4
PA0409_pilH_at	PA0409_pilH_at	5340.1	6839.8	6087.6	5525.1	3145.6	4235.6
PA0410_pilI_at	PA0410_pilI_at	1214.1	1723.3	1442	959.1	562.2	881.6
PA0411_pilJ_at	PA0411_pilJ_at	1716	2375.6	2037.7	2935.1	1536.3	2528.3
PA0412_pilK_at	PA0412_pilK_at	290.1	480.4	469.7	725.2	313.8	601.8
PA0413_at	PA0413_at	2753.7	3052.3	2367.2	2777.6	1571	2352.2
PA0414_at	PA0414_at	769.7	980.6	956.3	1198.3	556.7	723.5
PA0415_at	PA0415_at	1125.3	1291.2	1108.8	1304.5	686.3	1076.2
PA0416_at	PA0416_at	258.1	335.8	246.2	354.8	211.5	296.4
PA0417_at	PA0417_at	136.4	210.6	173.7	308.5	123.4	251.9
PA0418_at	PA0418_at	57.5	66.3	59.6	103.4	32.2	67.6
PA0419_at	PA0419_at	265.1	320.7	306.2	182.4	98.2	173.1
PA0420_bioA_at	PA0420_bioA_at	212.1	235.4	251	393.1	204	336.2
PA0421_at	PA0421_at	381.6	352.3	436	596.2	334.5	357.5
PA0422_at	PA0422_at	508	541.5	638.8	1660.9	563.5	819.3
PA0423_at	PA0423_at	756.5	499.2	662.5	2294.6	1390.7	1078.7
PA0424_mexR_at	PA0424_mexR_at	360.1	490.9	646.9	405.4	280.5	461.8
PA0425_mexA_at	PA0425_mexA_at	1483	1650	1681.9	1658.9	798.3	1047.5
PA0426_mexB_at	PA0426_mexB_at	734.7	994.9	1075.8	1100.4	527.6	692.2
PA0427_oprM_at	PA0427_oprM_at	1526.7	1553.4	1393.2	1969	982.8	1350.8
PA0428_at	PA0428_at	1311.2	1322.1	1332.8	2271.6	950.6	1368
PA0429_at	PA0429_at	540.5	709.6	759.3	550.5	262.7	401.7
PA0430_metF_at	PA0430_metF_at	811.4	937.1	783.2	723.7	319.9	484.2
PA0431_at	PA0431_at	923.7	1047.1	912.2	691.1	317	485.8
PA0432_sahH_at	PA0432_sahH_at	3522.1	3008.4	2910.9	2278.9	1335.9	1739.5
PA0433_at	PA0433_at	255.3	285.6	220.3	347.5	222.4	343.6
PA0434_at	PA0434_at	92.7	128.2	68.7	192	112.2	145.8
PA0435_at	PA0435_at	167.1	275.9	207.5	319.4	174.5	225.7
PA0436_at	PA0436_at	520.8	636.5	660.5	898.4	576	817.2
PA0437_codA_at	PA0437_codA_at	93.1	62.4	103.3	176.4	70.2	94.1
PA0438_codB_at	PA0438_codB_at	104.6	116.8	111.7	72.8	37.7	70.2
PA0439_at	PA0439_at	18.1	7.7	18.1	3.6	4.2	12.2
PA0440_at	PA0440_at	18.7	29.1	20.1	3	8.5	18.8
PA0441_at	PA0441_at	103.1	176.2	124.3	70.8	75.9	55.4
PA0442_r_at	PA0442_r_at	0	0.2	0.1	0.5	0.2	1.8
PA0443_at	PA0443_at	12.8	34.9	23	22.9	21.1	29.4
PA0444_at	PA0444_at	89.9	123.1	138.8	84.5	71.1	93.6
PA0445_s_at	PA0445_s_at	236.3	299	244.8	263.4	182.6	277.1
PA0446_at	PA0446_at	179.6	203.8	266.4	268.9	107.6	174.1
PA0447_gcdH_at	PA0447_gcdH_at	255.4	258.3	369.5	418.9	239.3	433.9
PA0448_at	PA0448_at	84.3	101.2	86.7	88.1	49.1	74.5
PA0449_at	PA0449_at	1563	1747.6	1862.1	2777.1	1564	2235.9
PA0450_at	PA0450_at	51.8	79.5	56.8	63.7	22.7	31
PA0451_at	PA0451_at	420.3	450.8	496.7	197.4	81	123.3
PA0452_at	PA0452_at	87.5	106.5	116.6	53.9	39	59
PA0453_at	PA0453_at	25.7	37.8	46.1	34.8	16.6	18
PA0454_at	PA0454_at	212.2	212	260.6	194	138.3	207.1
PA0455_dbpA_at	PA0455_dbpA_at	192.3	230.3	253.6	193.2	109.2	163.5
PA0456_at	PA0456_at	6480.2	6802.7	6132.7	12236.4	8257.9	10574.1
PA0457_at	PA0457_at	270.2	287.2	372.3	233.4	155.8	203.8
PA0458_at	PA0458_at	428.6	473.1	458.5	286.7	154.5	239.4
PA0459_at	PA0459_at	4055.5	4113.6	3950.1	1294.4	693.3	1175.3
PA0460_at	PA0460_at	1249.5	1677.5	1770.9	1080	462.5	796.5
PA0461_at	PA0461_at	272.6	299.8	285.4	407.3	256	290.9
PA0462_at	PA0462_at	499.2	771.7	900	698.9	353.6	669.2
PA0463_creB_at	PA0463_creB_at	270.1	252.4	167.8	305.2	223.1	280.4
PA0464_creC_at	PA0464_creC_at	111.8	111.7	123.4	177.3	104	165
PA0465_creD_at	PA0465_creD_at	30.7	57.4	37	51.4	26.5	44.1
PA0466_at	PA0466_at	28.5	23.3	33.7	33.7	16.5	25.3
PA0467_at	PA0467_at	505.3	658.9	661.8	456.4	236.4	318
PA0468_at	PA0468_at	846.7	1059.6	996.4	624.8	341.9	506.2
PA0469_at	PA0469_at	553.1	559.7	575.2	1034.5	537.4	884.5
PA0470_at	PA0470_at	43.1	75.9	52.1	84.2	55.5	87
PA0471_at	PA0471_at	73	86.5	87.8	716.6	407.9	469.3
PA0472_at	PA0472_at	24.7	70.9	36.2	475.3	258.1	273.1
PA0473_at	PA0473_at	260.5	307.1	401.1	563	368.4	422.9
PA0474_at	PA0474_at	8.6	30.2	24.3	16.5	13.4	26.8
PA0475_at	PA0475_at	60.5	50	59.7	59.3	20.6	25.1
PA0476_at	PA0476_at	40	69.5	55.9	27.6	22.6	43.1
PA0477_at	PA0477_at	132.1	217.7	188.9	211.5	103.3	183.2
PA0478_at	PA0478_at	440.4	639.2	576.2	401.8	219.7	368.2
PA0479_at	PA0479_at	134.3	176.7	214.2	118.5	66.7	87.7
PA0480_at	PA0480_at	10.5	30.9	28.5	29.2	10	5.9
PA0481_at	PA0481_at	181.6	245	233.8	146.9	84.4	175.9
PA0482_glcB_at	PA0482_glcB_at	1502.3	1112.5	1171.6	1242.7	684.3	826.5
PA0483_at	PA0483_at	143.9	238.1	231	97.2	70.6	123.6
PA0484_at	PA0484_at	668.4	934.5	915	245.6	150.7	274.3
PA0485_at	PA0485_at	200.3	337.8	310.2	270.3	101.9	206.2
PA0486_at	PA0486_at	163.3	181.5	213.2	285.6	144.5	220.6
PA0487_at	PA0487_at	203.5	232.6	234.7	354.6	227.6	290.1
PA0488_at	PA0488_at	429.3	563.4	583.2	306.3	147.5	267.3
PA0489_at	PA0489_at	51.7	60.2	63.9	56	20.6	54.9
PA0490_at	PA0490_at	376.6	475.7	365.5	218.6	145.2	280.4
PA0491_at	PA0491_at	62.5	114.6	108.9	130.2	68.3	88.8
PA0492_at	PA0492_at	108.3	181.4	68.2	28.3	11.6	26.8
PA0493_at	PA0493_at	58.1	90.9	71.6	110.9	29.7	71.1
PA0494_at	PA0494_at	66.1	88.2	77.4	49.6	37.9	48.7
PA0495_at	PA0495_at	108.5	156.9	115.3	136.2	67.5	102.3
PA0496_at	PA0496_at	23.7	41.3	55.6	52.4	5	12.7
PA0497_at	PA0497_at	15.6	23.4	20.9	26.3	18.2	42.6
PA0498_at	PA0498_at	26.4	21	29.3	27.2	20	29.2
PA0499_at	PA0499_at	28.8	36.9	29.5	35	20.8	43.8
PA0500_bioB_at	PA0500_bioB_at	242.3	255.7	251.7	357.1	266.7	335.6
PA0501_bioF_at	PA0501_bioF_at	132.4	156.8	165.6	211.2	107.1	180.1
PA0502_at	PA0502_at	269.3	248.3	355	393.6	220.9	318
PA0503_at	PA0503_at	174.4	109.3	238	357	156.6	201.5
PA0504_bioD_at	PA0504_bioD_at	162.9	201.9	186.9	326.9	164.9	229.1
PA0505_at	PA0505_at	3159.9	3783.3	3598.5	3376.6	2417.6	3337.3
PA0506_at	PA0506_at	4136.7	3358.2	3281.7	282.7	179	215.6
PA0507_at	PA0507_at	42.6	59.2	68.2	108.8	52.1	59.6
PA0508_at	PA0508_at	316.5	289.2	319.1	50.2	22.9	36
PA0509_nirN_at	PA0509_nirN_at	402.6	505.4	487.4	5686.9	2764.4	4206.4
PA0510_at	PA0510_at	284.9	402.3	316.2	4207.2	1915.9	2789.4
PA0511_nirJ_at	PA0511_nirJ_at	287.5	415.7	319.6	3636.5	2279.8	3272.6
PA0512_at	PA0512_at	195.9	311.9	292.6	3369.6	1338.4	2450.7
PA0513_at	PA0513_at	133.4	156.3	174	2071.5	938.6	1320.4
PA0514_nirL_at	PA0514_nirL_at	156.7	229.1	209.9	3042.2	1324.7	1839
PA0515_at	PA0515_at	473.9	612.4	460.8	5339.6	3266.6	4384.4
PA0516_nirF_at	PA0516_nirF_at	307.6	362.2	390.3	3813.8	1947.1	2411
PA0517_nirC_at	PA0517_nirC_at	563.4	613.5	583.3	5034.4	3527.8	3531.9
PA0518_nirM_at	PA0518_nirM_at	1433.7	1404.5	1253.5	13238	9280.1	11706
PA0519_nirS_at	PA0519_nirS_at	1426.7	1343.8	1236.6	12680.5	7705.8	9638.3
PA0520_nirQ_at	PA0520_nirQ_at	492.1	670.8	595.9	7600	5316	6183
PA0521_at	PA0521_at	37.8	43.3	34.8	2865.4	1571	2232.9
PA0522_r_at	PA0522_r_at	276	319	217	4797.2	2870.7	4778.7
PA0523_norC_at	PA0523_norC_at	31.9	31.1	20.1	10531.1	7293.1	8825.4
PA0524_norB_at	PA0524_norB_at	17.2	17.7	22.7	9271.5	6914.7	6084.2
PA0525_at	PA0525_at	17.4	26	45	9824.1	5554	7655.7
PA0526_at	PA0526_at	254.8	344.7	461	3002.6	1729.3	2548.2
PA0527_dnr_at	PA0527_dnr_at	348.4	380.3	402.6	393.2	194	289.5
PA0528_at	PA0528_at	69.4	51.8	64.8	113.8	92.6	88.6
PA0529_at	PA0529_at	196.3	290.4	295.3	857.9	421.7	697.5
PA0530_at	PA0530_at	127.7	141	152	480.3	236.8	369.2
PA0531_at	PA0531_at	89.2	97.5	118.8	467.8	211.7	274.3
PA0532_at	PA0532_at	33.9	51.5	39.5	48	23.8	55.8
PA0533_at	PA0533_at	123.4	140.2	122.4	122.2	61.3	107.9
PA0534_at	PA0534_at	37.5	47.1	43.7	29.1	19.1	23.6
PA0535_at	PA0535_at	219	213	189.4	91.5	70.9	63.9
PA0536_at	PA0536_at	712.8	730.2	722.9	1336	626.8	827.9
PA0537_at	PA0537_at	1290	1416.1	1430.9	2616.1	1524.1	1674.8
PA0538_dsbB_at	PA0538_dsbB_at	408.4	392.6	621.7	741.1	379.1	563.9
PA0539_at	PA0539_at	43.5	73.9	52.6	68.5	35.4	49.9
PA0540_at	PA0540_at	192.1	260.7	265.9	145.9	84.7	142.5
PA0541_at	PA0541_at	1257.1	1274.9	1338.1	906.1	557.1	696.6
PA0542_at	PA0542_at	936.6	1033.3	954.1	1289.1	804.6	1261.7
PA0543_at	PA0543_at	237.6	273.4	342	158.7	73.5	127.6
PA0544_at	PA0544_at	367.3	469.4	363.1	350.6	217.5	334.7
PA0545_at	PA0545_at	1309	1595.3	1593.6	566.9	315.9	469.1
PA0546_metK_at	PA0546_metK_at	1827.6	1705.2	2259.8	1852.8	784.1	724.6
PA0547_at	PA0547_at	1035.1	1334.1	1208.6	399.2	188.5	256.7
PA0548_tktA_at	PA0548_tktA_at	550.7	527.7	599.5	694	352.2	468.4
PA0549_at	PA0549_at	338.6	460.8	398	535	249	467.4
PA0550_at	PA0550_at	43.3	35.2	43	61.9	39.2	54
PA0551_epd_at	PA0551_epd_at	425.5	465.5	435.8	444.6	254.2	428.5
PA0552_pgk_at	PA0552_pgk_at	574.6	595.9	630.9	1197.4	567.5	769.7
PA0553_at	PA0553_at	1161.7	1415.1	1503	1151.3	595.9	785.6
PA0554_at	PA0554_at	652.4	768.7	816.6	744.3	361.5	580
PA0555_fda_at	PA0555_fda_at	1593.5	1415.8	1384.6	2567.6	1417.1	1938.7
PA0556_at	PA0556_at	141.8	165.6	112.8	176.9	64.8	110.6
PA0557_at	PA0557_at	22.3	46.1	54	32.4	4.7	26.8
PA0558_at	PA0558_at	305.6	288.4	294.2	517.1	277.1	433.7
PA0559_at	PA0559_at	166.6	191.8	143.8	102.4	67.4	91
PA0560_at	PA0560_at	306.8	295.5	308.9	335.1	194.8	271.2
PA0561_at	PA0561_at	86.4	117.6	141.1	161.5	59.1	112
PA0562_at	PA0562_at	198.8	190	215.2	228.9	143.1	202.2
PA0563_at	PA0563_at	1079.1	1229.4	1257.4	2980.5	1864.9	2260.8
PA0564_at	PA0564_at	101.3	117.7	127.3	179.2	98.2	101
PA0565_at	PA0565_at	232.8	345.4	366.3	367	220	271.5
PA0566_at	PA0566_at	567.6	684.4	993.3	869.4	348.6	691.9
PA0567_i_at	PA0567_i_at	392.1	334.6	584	504	376.8	518.9
PA0568_at	PA0568_at	94.6	127.4	120.6	199.5	79.5	139.2
PA0569_at	PA0569_at	97.7	96.9	133.4	151.1	96.5	106.6
PA0570_at	PA0570_at	80.2	91.9	82.9	71.4	32.9	47.4
PA0571_at	PA0571_at	136.7	175.4	194.6	221.2	109.1	213.5
PA0572_at	PA0572_at	161.7	106.2	159.7	198.7	81.4	60.1
PA0573_at	PA0573_at	49.1	77.7	65	89.1	38.8	85.7
PA0574_at	PA0574_at	209.6	276.3	313.2	373	202.6	325.8
PA0575_at	PA0575_at	38.5	57.8	44.7	25.7	11.7	21.9
PA0576_rpoD_at	PA0576_rpoD_at	4652.8	4505.1	4558.3	3310.9	1784.2	2594
PA0577_dnaG_at	PA0577_dnaG_at	365.5	405.9	405.5	438.9	261.6	323.9
PA0578_at	PA0578_at	490.3	480	356.5	443.5	238.7	355.7
PA0579_rpsU_at	PA0579_rpsU_at	5424.1	5440.3	5254.6	6894.3	4401.4	5472
PA0580_gcp_at	PA0580_gcp_at	398.9	463.2	426.4	356.8	176.1	309.9
PA0581_i_at	PA0581_i_at	520.9	772.5	819.7	939.3	421.5	782.8
PA0582_folB_at	PA0582_folB_at	220.1	376.5	306.4	322.1	149.1	285.7
PA0583_at	PA0583_at	112.4	139.6	185.2	222.5	101	167.9
PA0584_cca_at	PA0584_cca_at	120.5	135.8	155.9	166.5	80.4	120.2
PA0585_at	PA0585_at	69.6	101.6	139.9	47.6	22.3	52.5
PA0586_at	PA0586_at	1891.2	2305.5	2569.6	799.4	477.4	687.7
PA0587_at	PA0587_at	760.6	820.2	1019.2	191.9	107.9	193.1
PA0588_at	PA0588_at	4864.7	3794.4	4176.7	1408.7	815.4	1103.3
PA0589_at	PA0589_at	309.4	307.3	302.5	509.2	263.5	460.8
PA0590_apaH_at	PA0590_apaH_at	494.8	527	524.6	894	451.3	737.4
PA0591_at	PA0591_at	515	576.1	661.4	1321.5	643.9	980.4
PA0592_ksgA_at	PA0592_ksgA_at	324.5	337.8	314	330.7	185.3	251.4
PA0593_pdxA_at	PA0593_pdxA_at	368.1	465.6	391.3	568.4	332	462.6
PA0594_surA_at	PA0594_surA_at	848	1100.6	1069.4	2270.2	1091	1507.6
PA0595_ostA_at	PA0595_ostA_at	2351.5	2399.9	1836.9	2206.2	1607.1	2289.1
PA0596_at	PA0596_at	485.4	681.4	779.4	533.4	250	392.6
PA0597_at	PA0597_at	331.5	483.7	680.3	248.1	98.7	173.7
PA0598_at	PA0598_at	646.8	884.7	816	438.5	220.1	415.2
PA0599_at	PA0599_at	314.8	383.8	297.3	368.9	256.3	380
PA0600_at	PA0600_at	225.8	286.2	220.2	234.8	135.2	149.3
PA0601_at	PA0601_at	331.8	389.5	356.1	258	196.7	258.6
PA0602_at	PA0602_at	115.4	164.2	216.2	150.3	101.4	130.9
PA0603_at	PA0603_at	346	303.7	472.6	484	313.1	394.2
PA0604_at	PA0604_at	106.6	78.2	118	144	156.4	141.5
PA0605_at	PA0605_at	68.7	65.3	108.4	97.4	73.6	96
PA0606_at	PA0606_at	70.2	86.5	93	80.8	88	117.8
PA0607_rpe_at	PA0607_rpe_at	260.5	250.3	251.9	287.9	161.8	235.8
PA0608_at	PA0608_at	509.8	482.3	501.9	616.6	331.2	535.8
PA0609_trpE_at	PA0609_trpE_at	188.8	196.9	173.6	568.9	330.7	417.5
PA0610_prtN_at	PA0610_prtN_at	575.5	1067.3	997.8	961.4	357.6	814.3
PA0611_prtR_at	PA0611_prtR_at	399.9	659.2	435.3	695	290.4	467
PA0612_i_at	PA0612_i_at	429.8	475.7	349.3	669.1	235.4	457.9
PA0613_at	PA0613_at	227.9	289.1	235.1	447.6	174.7	443.2
PA0614_at	PA0614_at	464.9	593.3	744.5	1497.6	512.4	863.6
PA0615_at	PA0615_at	649.2	856	690.5	1492.5	719.9	1061.5
PA0616_at	PA0616_at	549.8	622.3	512.1	1370.1	475.9	865.7
PA0617_at	PA0617_at	502.7	594	508.6	1423.3	580.7	869.5
PA0618_at	PA0618_at	725.9	1018.2	728.1	2008.5	752.4	1384.8
PA0619_at	PA0619_at	750.8	898.2	735.5	1827.8	682.9	1145.3
PA0620_at	PA0620_at	656.7	786.5	698.1	1658.4	652.5	1089.1
PA0621_at	PA0621_at	1364.5	1803.8	1290.1	2404.6	1098.5	2046.2
PA0622_at	PA0622_at	1917.7	1808	1581.2	3880.2	1363.7	2239.5
PA0623_at	PA0623_at	2766	3195.2	2578.2	5138.9	1848.2	3598.8
PA0624_at	PA0624_at	999	1433.1	980	1677.9	553.7	1096.8
PA0625_at	PA0625_at	500.4	478.2	428	803.7	270	465.9
PA0626_at	PA0626_at	781.2	771.3	677	1180	377.1	644.4
PA0627_at	PA0627_at	716.4	723.9	612	1057.2	402.6	717.6
PA0628_at	PA0628_at	1227.1	1212.4	901.5	1541.7	534.1	889.9
PA0629_at	PA0629_at	416	457.8	343.9	577.1	216.5	401.1
PA0630_at	PA0630_at	690.9	732.2	635.4	1017	245.8	540.5
PA0631_at	PA0631_at	330.5	306.1	259.1	541	169.3	320.8
PA0632_at	PA0632_at	228	292	216.8	388.5	134.7	268.9
PA0633_at	PA0633_at	1487.3	1646.6	1193.2	3258.1	1178	2229.6
PA0634_at	PA0634_at	452.2	473.2	426.7	957.5	424	643.2
PA0635_at	PA0635_at	542.8	439.4	410.7	1127.9	336.8	587.4
PA0636_at	PA0636_at	822.4	922.6	814.9	1961.3	754.2	1230.9
PA0637_at	PA0637_at	425.6	378.8	333.8	765.4	301.6	431
PA0638_at	PA0638_at	625.1	625.2	583.9	1247.8	380.5	736
PA0639_at	PA0639_at	540.1	488.9	475	1107.9	354.2	587.5
PA0640_at	PA0640_at	198.3	158.4	146.3	293.5	117.3	188.4
PA0641_at	PA0641_at	335.1	334.4	324.6	561.8	187.2	361.1
PA0642_at	PA0642_at	21.4	63.7	39.7	74.4	28.7	59.3
PA0643_at	PA0643_at	221.9	210.5	181.3	349.7	140.1	252.4
PA0644_at	PA0644_at	336.8	267.9	357.9	762	281.2	568.7
PA0645_at	PA0645_at	187.2	236.4	176.6	366.7	148.1	274.4
PA0646_at	PA0646_at	125.9	184.5	224.6	355.8	96.8	205.4
PA0647_at	PA0647_at	114.5	127.9	117.6	229.5	74.6	174.8
PA0648_at	PA0648_at	553	768.3	750	945.6	455.9	693.7
PA0649_trpG_at	PA0649_trpG_at	482.6	507.9	490.7	1348.7	625.1	889.6
PA0650_trpD_at	PA0650_trpD_at	1238.2	1273.6	1173.9	1807.7	1099.5	1399.5
PA0651_trpC_at	PA0651_trpC_at	266.5	259.1	279.2	1133.2	566.3	795.3
PA0652_vfr_at	PA0652_vfr_at	2658	2876.2	2659.2	4292.6	2556.1	3380.2
PA0653_at	PA0653_at	428.3	381.1	360.7	544	376.1	433.5
PA0654_speD_at	PA0654_speD_at	400.2	438.5	418.7	663.3	386.7	468.8
PA0655_at	PA0655_at	2328.4	2528.7	2361.5	2654.8	1861.9	2153.8
PA0656_at	PA0656_at	1202.3	1541.9	1901.6	1236.9	771.7	1149.6
PA0657_at	PA0657_at	450	517.8	556.4	332.4	174.9	260.7
PA0658_at	PA0658_at	272.6	343.2	395.7	272.4	155.8	253.4
PA0659_at	PA0659_at	265.4	279.2	297.2	403.4	261.2	285.1
PA0660_at	PA0660_at	353.4	284.6	441.6	933.4	445.1	621.1
PA0661_at	PA0661_at	879	897.6	1101.6	2575.8	1396.9	1921.3
PA0662_argC_at	PA0662_argC_at	388.1	354.8	432.3	358.4	188	204.7
PA0663_at	PA0663_at	339.9	453.4	512.1	403.4	212.6	299.9
PA0664_at	PA0664_at	423.8	595.8	562.7	486.3	333.4	533.6
PA0665_at	PA0665_at	398	596.8	692.2	3371.7	1839.3	2795.5
PA0666_at	PA0666_at	499.6	482	467.6	377.4	187.3	268.4
PA0667_at	PA0667_at	1619.9	1824.8	2038.7	1017.6	581.9	855.5
PA0668_tyrZ_at	PA0668_tyrZ_at	611.4	609.2	864.5	937.1	506.5	701.5
PA0669_at	PA0669_at	43.7	69.6	37.1	43.1	27.8	41.7
PA0670_at	PA0670_at	54.8	73.6	48.8	82.4	23.6	38.1
PA0671_at	PA0671_at	67.3	79.3	73.9	113.1	51.9	67.2
PA0672_at	PA0672_at	58	71.4	58.3	802.1	455.1	477.5
PA0673_at	PA0673_at	69.7	76.3	130.6	177.5	96	116.6
PA0674_at	PA0674_at	36.2	54.9	37	26	12.6	26.5
PA0675_at	PA0675_at	19.4	42.4	23.8	30	20.2	30.8
PA0676_at	PA0676_at	70.1	73.6	96.1	66.9	47.4	58.5
PA0677_at	PA0677_at	11.9	31.2	42.3	44.4	13.1	32.6
PA0678_i_at	PA0678_i_at	9.9	27.1	11.3	22.3	18.3	10.1
PA0679_at	PA0679_at	84.7	146	110.4	152.2	76.4	75.4
PA0680_at	PA0680_at	18	37.5	20.2	12.3	7.2	25.3
PA0681_at	PA0681_at	33.8	32.8	47.4	35.8	22.4	41
PA0682_at	PA0682_at	31.8	43.7	31.5	42.6	18	17
PA0683_at	PA0683_at	45.6	49.5	29.3	26.4	9	20.8
PA0684_at	PA0684_at	10.1	32.4	27.2	21.4	7.2	26.3
PA0685_at	PA0685_at	16.3	29	12.9	4.4	2.9	7.1
PA0686_at	PA0686_at	22.9	39.1	29.2	30.1	19	29.4
PA0687_at	PA0687_at	2.9	21.3	21.2	24.6	5.4	14.2
PA0688_at	PA0688_at	22.1	22.9	27.2	28.8	14.7	22.4
PA0689_at	PA0689_at	59.3	90.7	97.9	82.2	43.6	72.8
PA0690_at	PA0690_at	25.1	46	59	12.6	14.3	21.8
PA0691_at	PA0691_at	15	15	22	18.6	12.1	22
PA0692_at	PA0692_at	12.8	20.8	21	11.8	23.3	18.3
PA0693_exbB2_at	PA0693_exbB2_at	53.2	79	51.2	24.9	20.2	23.8
PA0694_exbD2_at	PA0694_exbD2_at	40.4	48.2	34.3	72.2	47.6	51.1
PA0695_at	PA0695_at	2.6	5.6	4.8	4.7	2	4.2
PA0696_at	PA0696_at	2.3	5	9.4	2	1.8	3.3
PA0697_at	PA0697_at	22.7	24.9	23.3	11.2	8.2	4.9
PA0698_at	PA0698_at	38.1	50.7	42.9	49.9	24.3	27.4
PA0699_at	PA0699_at	61	65	61.1	53.8	46.5	56.7
PA0700_at	PA0700_at	75.7	87.9	93.7	78.8	47.4	70.3
PA0701_at	PA0701_at	44.5	68.3	54.6	15.7	3.8	31.4
PA0702_at	PA0702_at	25.6	37.4	33.6	45.6	27.3	18.7
PA0703_at	PA0703_at	90.3	129.7	94.3	131.5	85	106.5
PA0704_at	PA0704_at	274.8	394.9	434.8	95.7	54.5	126.3
PA0705_at	PA0705_at	340.1	397.7	401.7	406	240.4	351.5
PA0706_cat_at	PA0706_cat_at	422.8	482.5	437.3	391.3	261.1	415.1
PA0707_toxR_at	PA0707_toxR_at	74.3	124.6	104.3	69.4	57.7	55.7
PA0708_at	PA0708_at	231.7	361.8	390.3	168.7	108.2	194.6
PA0709_at	PA0709_at	270.4	436	528.6	96.8	81.4	96.8
PA0710_gloA2_at	PA0710_gloA2_at	100.6	160	151	56.6	27.1	53.2
PA0711_at	PA0711_at	39.8	39	43.9	38.3	19.8	43.8
PA0712_at	PA0712_at	178	280.4	222.8	208.9	121.1	163.4
PA0713_at	PA0713_at	6386.9	7795.7	6537	3142.9	2204.1	2963.9
PA0714_at	PA0714_at	405.1	631.1	756.4	106.1	56.1	97.5
PA0715_at	PA0715_at	62.2	61.3	91.5	188.7	100.3	163.7
PA0716_at	PA0716_at	12.5	24.2	16.3	27.9	16.1	16.8
PA0717_at	PA0717_at	22.8	38.8	30.5	65.9	10.2	62.2
PA0718_at	PA0718_at	10.6	16.6	13.9	25.2	14	18.4
PA0719_at	PA0719_at	23.6	13.7	13.1	27	18.8	25.2
PA0720_at	PA0720_at	42.7	58.6	36.2	80.8	61.8	59.8
PA0721_r_at	PA0721_r_at	36	42.7	38.3	37.7	30.8	46.4
PA0722_at	PA0722_at	126.5	120.8	164.3	170.4	103.5	124
PA0723_coaB_at	PA0723_coaB_at	443.8	645.2	570.7	658.6	405	488.9
PA0724_at	PA0724_at	20.4	16.3	14.5	25.7	18.1	14.5
PA0725_at	PA0725_at	14.7	20.7	11.7	11.8	8.3	1.4
PA0726_at	PA0726_at	29.1	49	26.7	47.2	15.1	39.6
PA0727_at	PA0727_at	74.5	85.3	91.5	59.7	39.7	57.7
PA0728_at	PA0728_at	38.9	51.9	52.8	35.2	14.2	40.6
PA0729_at	PA0729_at	208.9	292.5	332.5	576.5	272.3	533.6
PA0730_at	PA0730_at	153.9	150.9	165.1	815.1	421.7	585
PA0731_at	PA0731_at	704.8	930.6	817.3	660.1	471.2	622.4
PA0732_at	PA0732_at	171.8	372.9	343	232.5	150	191.2
PA0733_at	PA0733_at	83.6	114.1	102.1	143.7	97.7	174.2
PA0734_i_at	PA0734_i_at	184.3	320.5	334	475.8	270.9	527.5
PA0735_at	PA0735_at	54	68	62.2	166.9	65.2	97.5
PA0736_at	PA0736_at	55	65.8	80.5	157.2	73.7	69
PA0737_at	PA0737_at	51.5	73.4	89.4	67	25.2	61.4
PA0738_at	PA0738_at	65.5	97.2	94.3	82	43.4	75.2
PA0739_at	PA0739_at	48.7	92.2	78.5	66.3	58.8	89.3
PA0740_at	PA0740_at	29.3	21	8.8	15.9	10	11.1
PA0741_at	PA0741_at	80.7	78.6	82	170.1	79.1	123.2
PA0742_at	PA0742_at	128.5	154.7	146.7	167.6	82.4	128.3
PA0743_at	PA0743_at	470.9	664	760.9	234.6	150.9	197.1
PA0744_at	PA0744_at	264.7	364.7	487.9	722.6	639.6	1082.7
PA0745_at	PA0745_at	1359	1385.8	1278.4	2093.7	2330	2795.9
PA0746_at	PA0746_at	292.5	212.6	398.9	382.5	381.6	523.1
PA0747_at	PA0747_at	181.5	183.5	213.4	481.2	399.6	470.6
PA0748_at	PA0748_at	54.7	75.5	102.8	50.4	25.5	48.9
PA0749_at	PA0749_at	120.8	152.4	163.7	190.1	106.6	187.5
PA0750_ung_at	PA0750_ung_at	125	124.9	138.5	102.8	64.6	79
PA0751_at	PA0751_at	86.6	102.7	136.6	166.8	135.7	195
PA0752_at	PA0752_at	39.8	53.9	54.4	120.9	94.4	150.3
PA0753_at	PA0753_at	28.9	19	27.3	72.5	78	48.3
PA0754_at	PA0754_at	100.7	104.6	111.2	256.3	255.6	255.5
PA0755_at	PA0755_at	47.4	37.1	47.3	179.3	122.1	142.5
PA0756_at	PA0756_at	207.5	249.2	223.2	323.6	209.9	308.4
PA0757_at	PA0757_at	162.3	193.5	163.1	339.5	223.9	392.5
PA0758_at	PA0758_at	205.6	236.6	261.7	813	509.4	857.9
PA0759_at	PA0759_at	304.8	365	433.1	483.2	256.8	409.8
PA0760_at	PA0760_at	1054.1	1299.6	1262	973.7	535.8	887.8
PA0761_nadB_at	PA0761_nadB_at	641.1	718.8	936.3	784.6	435.2	543.2
PA0762_algU_at	PA0762_algU_at	4300	5893.5	5230.3	5362.6	3370	5326.1
PA0763_mucA_at	PA0763_mucA_at	3224.2	3650.6	3860.8	3762.8	2192.9	2675.3
PA0764_mucB_at	PA0764_mucB_at	1432.8	1603.1	1679.1	1102.5	623.4	890.3
PA0765_mucC_at	PA0765_mucC_at	1212.1	1440.8	1414.9	1325.5	695	865.2
PA0766_mucD_at	PA0766_mucD_at	958.6	882.1	870.9	3842.7	1927.8	2457
PA0767_lepA_at	PA0767_lepA_at	467.4	530.1	533.8	718.5	392.6	560.9
PA0768_lepB_at	PA0768_lepB_at	892.7	1148.9	932	2252.6	1227.1	1812.1
PA0769_at	PA0769_at	731.9	1277.6	1682.9	1997.8	924.8	1368.7
PA0770_rnc_at	PA0770_rnc_at	830.3	920.8	1139.8	1044.1	443.9	727.9
PA0771_era_at	PA0771_era_at	1012	1085.8	1139.4	1107.4	559.2	932
PA0772_recO_at	PA0772_recO_at	129	206.5	147	135.5	78.2	142.3
PA0773_pdxJ_at	PA0773_pdxJ_at	435.2	436.5	484.1	791.5	448.5	602.5
PA0774_at	PA0774_at	295.9	328	377.6	394.8	115.6	250.2
PA0775_at	PA0775_at	48	54.5	68.9	56.3	29.8	29.2
PA0776_at	PA0776_at	81.6	114.5	101.1	74.9	40.7	71
PA0777_at	PA0777_at	93.9	103.6	109.9	270	132.3	256.1
PA0778_at	PA0778_at	238.8	400.3	386.4	291.9	132	233.3
PA0779_at	PA0779_at	1253.8	1791.1	2251.6	267.3	103.2	176.8
PA0780_at	PA0780_at	487.6	501.8	578.6	480	224.1	279.7
PA0781_at	PA0781_at	42.1	65.2	45.5	65.1	38.3	46.5
PA0782_putA_at	PA0782_putA_at	1736.5	1862.8	1808.8	3335.1	166.1	229.3
PA0783_putP_at	PA0783_putP_at	1184	1206.7	1077.5	4380	470.9	610.8
PA0784_at	PA0784_at	462.3	556.8	661.7	500.3	243.7	330.7
PA0785_at	PA0785_at	75.2	83.4	109	77.9	45.1	33.6
PA0786_at	PA0786_at	29.4	23.2	22.4	14.7	12	19.2
PA0787_at	PA0787_at	513.3	605.6	463.7	437.9	212.3	313
PA0788_at	PA0788_at	309.7	392.1	336.3	103.9	70.8	102
PA0789_at	PA0789_at	286.7	362.7	377.2	1057.4	572.5	809.1
PA0790_at	PA0790_at	43.5	58.5	55.9	45.4	22.9	56.2
PA0791_at	PA0791_at	256.9	284.8	277	175.7	122	169
PA0792_prpD_at	PA0792_prpD_at	205.5	237.1	294.1	215.7	170.1	296.5
PA0793_at	PA0793_at	304.8	413.3	404.5	402.4	350.4	606.4
PA0794_at	PA0794_at	158.8	211.6	193.1	222.2	188	251.8
PA0795_prpC_at	PA0795_prpC_at	501.4	360.6	455.5	634.3	748.4	884.1
PA0796_prpB_at	PA0796_prpB_at	110.7	96.6	102.9	345.7	321	292.7
PA0797_at	PA0797_at	86.3	102.4	83.3	184.7	154.2	212.9
PA0798_at	PA0798_at	844.8	935	1009	179.4	92.6	177.9
PA0799_at	PA0799_at	252	265.5	264.3	254.8	125.6	184.1
PA0800_at	PA0800_at	27	59.4	52	59.3	31.9	49.1
PA0801_at	PA0801_at	153.1	222.5	166.9	181.1	119.8	164.7
PA0802_i_at	PA0802_i_at	135.1	213.5	237.6	141.3	75.5	134.9
PA0803_at	PA0803_at	84.3	131.8	108.2	72.7	24.5	67.4
PA0804_at	PA0804_at	434	595	488.1	534	320.7	500.2
PA0805_at	PA0805_at	4192	4316.6	4657.7	7718.8	4885	6511.2
PA0806_i_at	PA0806_i_at	87	90.1	112.9	133.8	99.9	66.1
PA0807_at	PA0807_at	659	587.2	677.8	1275.9	363	854.7
PA0808_at	PA0808_at	89.2	98.9	85.6	202.6	51.6	126.9
PA0809_at	PA0809_at	100.5	123.9	106	112.8	91.1	70.6
PA0810_at	PA0810_at	266.3	380.4	368.1	320.2	171.1	256
PA0811_at	PA0811_at	71.4	93.9	95.3	88.3	41.2	75
PA0812_at	PA0812_at	45.1	38.6	44.8	52.5	29.8	53.8
PA0813_at	PA0813_at	106.1	133.9	136.5	163.2	72.9	101.8
PA0814_i_at	PA0814_i_at	144.1	162.8	171.4	111	59.1	77.4
PA0815_at	PA0815_at	203.1	274.4	334.8	323	149.2	216.4
PA0816_at	PA0816_at	247.1	332.6	300.2	232.5	140.6	166.5
PA0817_at	PA0817_at	123	156.4	182.5	169.5	64.3	99.5
PA0818_at	PA0818_at	121	146.4	134	149.8	91.4	149.6
PA0819_f_at	PA0819_f_at	131.1	191.3	196.4	122.6	66	84.2
PA0820_at	PA0820_at	270.6	342.2	551.1	693	314.4	459
PA0821_at	PA0821_at	269.6	316.5	346.9	254.1	202.8	231.9
PA0822_at	PA0822_at	27.6	52	49.5	41.3	38.1	58.7
PA0823_at	PA0823_at	9.7	11.6	10.5	17.4	2.6	6.9
PA0824_at	PA0824_at	22.6	48	22.6	15.7	2.8	45.7
PA0825_at	PA0825_at	3.9	16.6	16	11	10.5	22.5
PA0826_at	PA0826_at	136.2	182.4	315.4	282.3	153.1	251.9
PA0827_at	PA0827_at	161.9	213.2	209.4	219.2	225.5	133.7
PA0828_at	PA0828_at	64.7	60.3	58.8	75.2	32.3	56.1
PA0829_at	PA0829_at	92.2	91.2	77.9	68.5	33.8	61.7
PA0830_at	PA0830_at	186.4	261.4	201.9	285.7	187	223.3
PA0831_oruR_at	PA0831_oruR_at	542.7	590.7	500.9	513.9	333.8	521.4
PA0832_at	PA0832_at	415.2	494.9	491.8	387.5	265.6	382.6
PA0833_at	PA0833_at	2136.3	2274.2	2043.4	2877.5	1586.3	2167
PA0834_at	PA0834_at	128.3	173.4	180.8	326.7	160.6	215.2
PA0835_pta_at	PA0835_pta_at	1386.1	1671.1	1734.2	2186.3	1155.1	1740.6
PA0836_at	PA0836_at	1301.7	1856.6	1677.3	1769.7	905	1581.8
PA0837_slyD_at	PA0837_slyD_at	5976.2	5636.8	5164.3	9270.2	5863.6	8670
PA0838_at	PA0838_at	706.7	868.4	1215.8	1612.7	751	1023.9
PA0839_at	PA0839_at	104.7	128.9	144.4	137.7	66.9	148
PA0840_at	PA0840_at	101.2	116.3	107.1	373.9	190	261.6
PA0841_at	PA0841_at	57.6	81.9	64.4	85	47.7	59.7
PA0842_at	PA0842_at	24.3	32.8	25.1	29.8	19.4	18.1
PA0843_plcR_at	PA0843_plcR_at	63.8	87.7	86.1	53.3	44.3	51.5
PA0844_plcH_at	PA0844_plcH_at	3.6	17.9	26.8	11.9	3.6	14.5
PA0845_at	PA0845_at	13	6.6	17.3	8.5	2.1	15.9
PA0846_at	PA0846_at	164.4	197.5	225.2	260.1	127.4	169.8
PA0847_at	PA0847_at	124.8	206.1	201.5	109	68.5	109.4
PA0848_at	PA0848_at	130.1	151.3	162.6	118.1	61.4	100
PA0849_trxB2_at	PA0849_trxB2_at	208.8	200	219.4	233.4	135.7	219.7
PA0850_at	PA0850_at	196	292.9	323.1	155.8	66.6	109.3
PA0851_at	PA0851_at	184.5	205.5	183.8	124.5	45.9	77.7
PA0852_cpbD_at	PA0852_cpbD_at	1378.8	1174	926.1	789.9	244	541.4
PA0853_at	PA0853_at	469.5	476	556.2	408.4	206.2	264.8
PA0854_fumC2_at	PA0854_fumC2_at	263.7	271.3	279.2	221.3	110.2	180.1
PA0855_at	PA0855_at	73.2	69.7	77.9	107.3	71.1	95.3
PA0856_at	PA0856_at	1005.6	916.7	871.8	2240.1	1190.9	1753.5
PA0857_bolA_at	PA0857_bolA_at	435.2	524.8	473.6	1052.7	541.1	798.5
PA0858_at	PA0858_at	356.7	443	398.7	453.4	225.7	322.8
PA0859_at	PA0859_at	151.8	225.2	217.1	157	78.1	128.7
PA0860_at	PA0860_at	264.2	328.7	316.1	353.3	176.4	314.7
PA0861_at	PA0861_at	279.9	268.1	328.5	412.2	244.5	364.4
PA0862_at	PA0862_at	604.2	759.4	699.1	1342.3	873.7	1114.8
PA0863_at	PA0863_at	38.3	44.6	50.2	67.7	34.3	48.9
PA0864_at	PA0864_at	71.8	99.4	90.4	68.3	46	77.9
PA0865_hpd_at	PA0865_hpd_at	157.4	163.8	159.7	725.6	547.7	532.9
PA0866_aroP2_at	PA0866_aroP2_at	95.7	113.3	84.6	108.6	68.7	79.9
PA0867_at	PA0867_at	4382.7	4564.3	4033.5	6846.9	3913.7	5505
PA0868_at	PA0868_at	808.2	899.7	809.7	767.5	456.3	749
PA0869_pbpG_at	PA0869_pbpG_at	263.9	251	391.7	686.9	332.1	468
PA0870_phhC_at	PA0870_phhC_at	1133.9	1687.8	1572.3	3619.5	2008.7	2693.6
PA0871_phhB_at	PA0871_phhB_at	982.4	861.5	897.2	2423	1602.6	1922.6
PA0872_phhA_at	PA0872_phhA_at	1138.3	1311.9	1617.1	4483	2141.9	2920.8
PA0873_phhR_at	PA0873_phhR_at	131.5	172.1	171.1	159.9	97.2	142.5
PA0874_at	PA0874_at	54.3	84.1	124.9	37.5	24.9	40.9
PA0875_at	PA0875_at	46.3	61.6	41.9	33	20.7	35.3
PA0876_at	PA0876_at	317.5	393.4	438.7	411	219.2	332.8
PA0877_at	PA0877_at	132.5	218.9	213.9	238.4	89.3	218.1
PA0878_at	PA0878_at	38.7	60.5	51.1	34	27.4	46.9
PA0879_at	PA0879_at	12.6	26.8	22.6	20.4	4.4	10.2
PA0880_at	PA0880_at	23.1	40.8	34.3	23.7	14.4	30.7
PA0881_at	PA0881_at	52.2	60.5	47.3	43.8	49.1	61.8
PA0882_at	PA0882_at	32.9	46.2	19.9	30.4	11.5	22.5
PA0883_at	PA0883_at	31.2	17.9	28.4	44.6	13.5	36.5
PA0884_at	PA0884_at	24	51.6	43	60.3	36.1	41.2
PA0885_at	PA0885_at	15.7	14.3	15.7	11.3	8.3	10.7
PA0886_at	PA0886_at	60.5	66.9	75.9	38.6	32	36.9
PA0887_acsA_at	PA0887_acsA_at	530.1	456	531.6	2952.4	2959	2423.6
PA0888_aotJ_at	PA0888_aotJ_at	988.8	976.4	1101.2	1425.9	818.3	856.1
PA0889_aotQ_at	PA0889_aotQ_at	133.8	173.5	162.9	169.6	107.4	128.7
PA0890_aotM_at	PA0890_aotM_at	366.1	426	461.9	374.8	210.1	299.3
PA0891_at	PA0891_at	583.2	590.6	595.9	627.8	378	510.8
PA0892_aotP_at	PA0892_aotP_at	855.1	1188	1306.7	1116.1	551.1	1204
PA0893_argR_at	PA0893_argR_at	341.3	398.4	389.2	428.1	229.6	342.5
PA0894_at	PA0894_at	180.9	301.2	345.1	162.4	95	183.1
PA0895_aruC_at	PA0895_aruC_at	631.5	722.8	832.7	1013.4	735.6	844.3
PA0896_aruF_at	PA0896_aruF_at	323.6	377.1	281.8	365.1	293.9	439.1
PA0897_aruG_at	PA0897_aruG_at	603.8	665.3	724.9	490	418.8	469.1
PA0898_aruD_at	PA0898_aruD_at	259.9	345.7	315.5	339.6	228.5	287.5
PA0899_aruB_at	PA0899_aruB_at	510.8	687.5	659.4	674.6	459.6	650.7
PA0900_at	PA0900_at	1327.6	2102.1	1668.6	2182.1	1422.4	2278.1
PA0901_aruE_at	PA0901_aruE_at	921.2	1220.7	1278.6	1215.5	657.2	1115.3
PA0902_at	PA0902_at	349.8	374.2	339.8	472.9	280.1	386.9
PA0903_alaS_at	PA0903_alaS_at	119.4	155	135.5	405.4	165.4	227.8
PA0904_lysC_at	PA0904_lysC_at	374.8	517	499	1534.7	699.6	1000
PA0905_csrA_at	PA0905_csrA_at	2967.4	4797.5	4121	2202.1	1027.7	1841.4
PA0906_at	PA0906_at	238.7	378.9	362.1	729.9	489.6	641.1
PA0907_at	PA0907_at	130.2	162.1	151.2	192.3	91.6	135.9
PA0908_at	PA0908_at	22.7	33.1	30.7	40.3	17.1	37.9
PA0909_i_at	PA0909_i_at	58.5	44.5	57.6	94	44.6	38.8
PA0910_at	PA0910_at	96.7	85.4	91.1	318.1	103.4	147.3
PA0911_at	PA0911_at	87	101	121.1	367.8	108.5	212
PA0912_at	PA0912_at	48.9	110.1	71.7	82.2	43.5	86.5
PA0913_mgtE_at	PA0913_mgtE_at	350.3	469.8	347.7	634.3	398.6	520.6
PA0914_at	PA0914_at	49.3	67.2	55.2	89.9	43.5	50.7
PA0915_at	PA0915_at	111.3	140.6	112.5	110.5	86.8	133.1
PA0916_at	PA0916_at	284.5	293.4	231.2	174.4	85.6	169
PA0917_kup_at	PA0917_kup_at	281.4	291.2	363.1	296.3	151.5	206.2
PA0918_at	PA0918_at	451.8	790.7	752.3	1567.5	711.2	976.6
PA0919_at	PA0919_at	275.9	355.3	415.8	592	261.9	371.9
PA0920_at	PA0920_at	171.7	210.7	247.2	268.6	117.3	150.7
PA0921_at	PA0921_at	305	303.7	350.7	414.6	296.5	483.5
PA0922_at	PA0922_at	422.1	771.3	826.4	1161.2	602.9	1099.3
PA0923_dinP_at	PA0923_dinP_at	224.4	347.5	273.7	227.4	116.8	213.2
PA0924_at	PA0924_at	75.7	142.3	69.1	87.4	69.6	109.7
PA0925_at	PA0925_at	262.7	367.8	253.2	369.1	185.2	306.5
PA0926_at	PA0926_at	265.5	347.7	355.7	356.7	250.4	343.4
PA0927_ldhA_at	PA0927_ldhA_at	157.7	172.9	205.2	203.3	102.4	141.8
PA0928_at	PA0928_at	270.3	315.8	323	240.1	145.4	223.4
PA0929_at	PA0929_at	133.9	171.1	204.5	671.2	344.7	406.7
PA0930_at	PA0930_at	70.2	128.2	99.4	293.3	199	227.5
PA0931_at	PA0931_at	30.6	38.3	29.1	38.6	22.7	18.7
PA0932_cysM_at	PA0932_cysM_at	568.2	731	675	1129.9	589.4	1054.3
PA0933_ygcA_at	PA0933_ygcA_at	319	455.6	390.6	919.2	445	853.7
PA0934_relA_at	PA0934_relA_at	1093.5	1345.5	1129.2	1639.9	955.2	1321.7
PA0935_at	PA0935_at	163.6	230.3	197	384.9	197.4	289.6
PA0936_at	PA0936_at	660.5	801.7	738.9	1122	625.1	809.5
PA0937_at	PA0937_at	1553.4	1998.8	1526.7	1321.7	893.6	1704.4
PA0938_at	PA0938_at	673.5	649.1	660.8	1387.2	880.3	895.2
PA0939_at	PA0939_at	22.2	29	31.3	13.1	2.8	24.2
PA0940_at	PA0940_at	337.2	452.5	538.2	426.7	264.1	493.1
PA0941_at	PA0941_at	297.2	360	396.5	477.5	250.8	402
PA0942_at	PA0942_at	274.1	335.2	405.3	550.2	322.1	373.1
PA0943_at	PA0943_at	1108.3	1085.2	1272	3554.1	1576.7	2142.5
PA0944_purN_at	PA0944_purN_at	305.1	307.2	303.1	378	150.1	234.3
PA0945_purM_at	PA0945_purM_at	388.2	345.8	477.3	412.7	165.7	198.9
PA0946_at	PA0946_at	440.2	487.7	497.9	1253.3	619.5	923.4
PA0947_at	PA0947_at	398.1	446.6	517.3	389.7	212.6	310.5
PA0948_at	PA0948_at	409.3	429.9	495	565	237.5	522.4
PA0949_wrbA_at	PA0949_wrbA_at	716.5	817.6	871.5	1016.3	518	640.1
PA0950_at	PA0950_at	1417.5	1906	1731.3	1837.4	1066.3	1648.6
PA0951_at	PA0951_at	198.8	271.1	263.8	264.7	151.9	209
PA0952_at	PA0952_at	2178	2918.7	2538.3	180.3	112.8	118.2
PA0953_at	PA0953_at	300.6	434	326.8	418.3	304.5	553.7
PA0954_at	PA0954_at	96.1	152.5	156	211.1	134.4	183.6
PA0955_at	PA0955_at	348.7	396	472.2	452.1	324.7	381.8
PA0956_proS_at	PA0956_proS_at	605.8	625	646.3	1003.2	531.7	689.4
PA0957_at	PA0957_at	53.4	74.9	88.6	67.4	39.3	73.2
PA0958_oprD_at	PA0958_oprD_at	741.1	709.1	798.4	1197.2	693.7	914.5
PA0959_at	PA0959_at	993.5	1260.5	1214.2	651.9	396.9	606.7
PA0960_at	PA0960_at	992.6	1210.6	1418.1	835.3	437.2	703.7
PA0961_at	PA0961_at	710.8	827.3	765.5	802.4	460.7	648.8
PA0962_at	PA0962_at	3993.2	5349.9	4828.9	5985.7	3078.7	4274.2
PA0963_aspS_at	PA0963_aspS_at	785.6	874.3	791.7	1239.2	596.3	836.1
PA0964_at	PA0964_at	1589.8	2302.4	2401.8	3602.6	1619.9	2370
PA0965_ruvC_at	PA0965_ruvC_at	550.3	731.8	748.6	1496.3	703.5	1124.6
PA0966_ruvA_at	PA0966_ruvA_at	869.5	1054.6	1088	1096.9	618.2	979.7
PA0967_ruvB_at	PA0967_ruvB_at	269	274.6	355.6	551.8	224.3	427.5
PA0968_at	PA0968_at	544.2	714.6	644.7	1103.1	554.8	863.3
PA0969_tolQ_at	PA0969_tolQ_at	949.8	950.4	1035.4	2093	1063.2	1453.2
PA0970_tolR_at	PA0970_tolR_at	523.9	538	627.1	1501.7	675.3	924.6
PA0971_tolA_at	PA0971_tolA_at	1003.2	1129.1	1126.3	1936.3	1221.4	1650.3
PA0972_tolB_at	PA0972_tolB_at	1382.6	1703.5	1608.4	4124.1	2054.3	2467.8
PA0973_oprL_at	PA0973_oprL_at	5086.6	5864.3	4989.9	7037.2	3906.8	5396.7
PA0974_at	PA0974_at	1247	1366.2	1190.2	2348.1	1150.9	1698.2
PA0975_at	PA0975_at	198.8	241	191.8	195.7	113	160.7
PA0976_at	PA0976_at	121.1	147.2	148.8	171.5	86.2	149.2
PA0977_at	PA0977_at	9.9	10.6	10.4	9.6	12.8	14.8
PA0978_s_at	PA0978_s_at	104.2	180.1	167	89.1	49	64
PA0979_s_at	PA0979_s_at	191.7	257.9	293	154.7	99.7	152
PA0980_at	PA0980_at	51.6	72	63.6	119.8	65	105.9
PA0981_at	PA0981_at	88.1	123.2	142.5	88.4	49.9	90.8
PA0982_at	PA0982_at	265.7	356.1	480.7	330	177.9	292.9
PA0983_at	PA0983_at	346.6	451.4	499.8	339.6	271.6	307.9
PA0984_at	PA0984_at	7.1	23.6	31.7	26.5	16.6	51.6
PA0985_at	PA0985_at	47	49.8	31.9	232.4	91.7	191.4
PA0986_i_at	PA0986_i_at	29.1	30.1	60.6	22.6	20.3	30
PA0987_at	PA0987_at	11.5	22.3	12.6	14.9	1.3	4.9
PA0988_at	PA0988_at	198.8	246.5	338.2	322.4	198.3	278
PA0989_at	PA0989_at	66	83.9	77	87	55.4	76.2
PA0990_at	PA0990_at	21.7	28.9	42.3	45.5	26.9	27.2
PA0991_at	PA0991_at	75.2	66	81.2	90.3	52.6	76.3
PA0992_at	PA0992_at	461	735.4	769.7	675.4	332.4	640.2
PA0993_at	PA0993_at	14.7	16.1	10.8	11.5	17.7	9.3
PA0994_at	PA0994_at	79.6	141.4	145.2	69.3	27	69.7
PA0995_ogt_at	PA0995_ogt_at	299.9	452.1	494	547.3	288.6	499.8
PA0996_at	PA0996_at	2103.9	2294.7	2350.6	223.6	87.6	259.1
PA0997_at	PA0997_at	2419.2	2641.1	2665.1	381.3	219.2	597.7
PA0998_at	PA0998_at	1402.5	1403.6	1480.8	268.3	104.7	338.2
PA0999_fabH1_at	PA0999_fabH1_at	2863	3171.3	3070.5	675.2	308.2	1014
PA1000_at	PA1000_at	1714.7	2487	1578	156.6	79.9	393.3
PA1001_phnA_at	PA1001_phnA_at	1585.7	1922.3	1691.9	221.1	110	319.2
PA1002_phnB_at	PA1002_phnB_at	859	1141.4	1022.7	189	118.4	285.7
PA1003_at	PA1003_at	159.3	170.3	235.5	386.5	197	278.8
PA1004_nadA_at	PA1004_nadA_at	983.9	1007	974.3	909.1	580.3	752.5
PA1005_at	PA1005_at	409.8	467.1	392.5	571.9	415.7	517
PA1006_at	PA1006_at	1.3	7.5	2.3	234.4	134.1	181
PA1007_at	PA1007_at	148.6	143.6	157.5	141.3	99.2	109.5
PA1008_bcp_at	PA1008_bcp_at	1286.6	1602.2	1517	2745.1	1677.7	2542.8
PA1009_at	PA1009_at	642.2	482.4	627.8	870.6	496.2	746.5
PA1010_dapA_at	PA1010_dapA_at	1703	1793.5	1898.3	2194.2	1303.2	1690
PA1011_at	PA1011_at	1252.3	1643.9	1221.1	2332.1	1464.9	1723.8
PA1012_at	PA1012_at	140.5	182.5	163.8	316.3	178.7	288.6
PA1013_purC_at	PA1013_purC_at	911	1023.5	1022.5	2995.8	1347.7	1913.3
PA1014_at	PA1014_at	175.6	261.6	259.6	227	154	187.2
PA1015_at	PA1015_at	71.8	67.8	98.3	211.2	79.3	148.5
PA1016_at	PA1016_at	87.5	99.3	106.7	91.2	55	63.1
PA1017_pauA_at	PA1017_pauA_at	52.3	79.6	86.3	71.6	31.3	56.3
PA1018_at	PA1018_at	34.8	51.6	58.8	69.4	30.5	36.6
PA1019_mucK_at	PA1019_mucK_at	20.5	23.5	24.1	24.1	10.2	20.5
PA1020_at	PA1020_at	61.2	75.1	72.9	79.6	33.7	73.6
PA1021_at	PA1021_at	37.1	46.8	46.4	50.3	21.9	41.8
PA1022_at	PA1022_at	88.9	106.9	114.4	143.5	91.5	111.5
PA1023_at	PA1023_at	41.8	49.2	45.6	78.9	42.4	33.6
PA1024_at	PA1024_at	89.7	134	81.1	119.7	88.2	118.2
PA1025_at	PA1025_at	13.4	34.7	20.6	12.1	19.4	26.7
PA1026_at	PA1026_at	88.4	104	132.2	101.5	71.5	87.4
PA1027_at	PA1027_at	144.5	114.4	103.9	169	68.3	98.2
PA1028_at	PA1028_at	92.8	146.4	99.9	93.9	50.5	73.7
PA1029_at	PA1029_at	200	184.8	274.4	385.9	180.2	231.4
PA1030_at	PA1030_at	140.1	178.8	174.8	154.2	65.3	113
PA1031_at	PA1031_at	224.4	244.3	289.4	194.4	87.3	130.3
PA1032_at	PA1032_at	72.9	77.9	114.3	104.7	44.8	90.4
PA1033_at	PA1033_at	240.4	332.3	309.7	573.8	345.1	403.5
PA1034_at	PA1034_at	422.1	552.4	649	525.4	255.2	458
PA1035_at	PA1035_at	218.7	309.7	286.7	643.7	344	500.2
PA1036_at	PA1036_at	1067	1316.2	1352	734.3	436.9	559.7
PA1037_at	PA1037_at	121.4	156.7	200.6	103.9	68.9	107.1
PA1038_at	PA1038_at	123.5	169.2	176.1	136.8	75.8	99.4
PA1039_at	PA1039_at	283.3	423.8	436.9	373.2	205.8	362.8
PA1040_at	PA1040_at	130.2	160.6	213.3	251.7	148.7	210.7
PA1041_at	PA1041_at	3221.3	3416.4	3325.9	1179.4	697.8	1083
PA1042_at	PA1042_at	93.1	126.6	117	97.5	50.5	81.3
PA1043_at	PA1043_at	293.9	379.5	391.8	229.7	141.2	211.5
PA1044_at	PA1044_at	69.2	78.3	84.7	151	63.9	105.6
PA1045_at	PA1045_at	129.6	136.9	124.9	234.8	116.6	157.6
PA1046_at	PA1046_at	118.6	206	159.1	176.5	82.3	147.5
PA1047_at	PA1047_at	510.4	588.9	661.9	755.4	420.2	600.7
PA1048_at	PA1048_at	1677.6	1310.2	1282.8	2805.4	2022.1	2943
PA1049_pdxH_at	PA1049_pdxH_at	1925.5	2466.8	2095	2097.8	1175.6	1781.9
PA1050_at	PA1050_at	912.8	1313.6	1141.7	1107.2	475.1	834
PA1051_at	PA1051_at	24.3	47.3	38.1	85.9	30.5	69
PA1052_at	PA1052_at	59.7	78.9	71.2	77.3	50.2	65.8
PA1053_at	PA1053_at	9116.5	10065.8	7523.9	10878	7318	10096
PA1054_at	PA1054_at	362.3	603.8	510.8	688.4	310.8	653.8
PA1055_at	PA1055_at	376.8	584.3	777.6	887	370.3	636.4
PA1056_at	PA1056_at	392.2	499.4	754.6	754.9	373.5	541.9
PA1057_at	PA1057_at	409.9	599.9	569.1	832.6	412.7	661
PA1058_at	PA1058_at	574.4	775	656.2	1023.8	630.7	824.1
PA1059_at	PA1059_at	520.5	708.9	736	1069.8	487.2	675.5
PA1060_at	PA1060_at	297.7	457	460.6	145.1	91.8	145.5
PA1061_at	PA1061_at	266.1	437.4	437.4	214.9	80.4	209.6
PA1062_at	PA1062_at	321.6	385.8	300.2	274.9	131.8	247.1
PA1063_at	PA1063_at	175.8	200.7	226.5	136.7	63.8	101.8
PA1064_at	PA1064_at	221.3	364.2	237.9	437.5	262.6	297.9
PA1065_at	PA1065_at	196.1	278.9	460.6	181.9	99.3	151.2
PA1066_at	PA1066_at	86.5	115	149.7	73.2	27.8	33.8
PA1067_at	PA1067_at	40.5	53.8	59	33.6	17.5	26.3
PA1068_at	PA1068_at	163	192.3	227.3	279.2	101.9	160.5
PA1069_at	PA1069_at	190.9	212.9	270.9	387.7	211.5	291.6
PA1070_braG_at	PA1070_braG_at	127.3	173	167.7	540.6	472.1	666
PA1071_braF_at	PA1071_braF_at	92.8	108.7	147.3	660.5	448.8	654.4
PA1072_braE_at	PA1072_braE_at	57.9	65.9	86.1	186.3	158.6	233
PA1073_braD_at	PA1073_braD_at	79.9	81.3	77.9	248.7	179.7	164.4
PA1074_braC_at	PA1074_braC_at	724.4	853.8	893.3	2291.6	1323.5	1613.9
PA1075_at	PA1075_at	885.3	1063.9	1074.9	1134.8	677.1	1018.7
PA1076_at	PA1076_at	1805.4	2078.1	2515.7	2727.3	1330.5	2254
PA1077_flgB_at	PA1077_flgB_at	404.3	468.8	524.6	796.8	519.3	668.4
PA1078_flgC_at	PA1078_flgC_at	553.2	531.9	649	1529.8	695.4	1064.2
PA1079_flgD_at	PA1079_flgD_at	420.5	424.1	411	1233.2	580.2	879.5
PA1080_flgE_at	PA1080_flgE_at	586.4	681.7	585	2568	1344	1846.4
PA1081_flgF_at	PA1081_flgF_at	1032.6	1094.8	1103.7	2251.9	1189.9	1706.7
PA1082_flgG_at	PA1082_flgG_at	875.7	906.9	519.3	1709.1	1065.3	1400.8
PA1083_flgH_at	PA1083_flgH_at	228.2	274.5	282.8	673	370.7	482.9
PA1084_flgI_at	PA1084_flgI_at	403.3	483.2	522.8	1465.2	753.4	881.8
PA1085_flgJ_at	PA1085_flgJ_at	274.5	351.2	394	798.8	418.9	578.7
PA1086_flgK_at	PA1086_flgK_at	357.7	413.4	516.1	1190.2	491.6	630.5
PA1087_flgL_at	PA1087_flgL_at	438	506.3	674.3	1092.1	587.5	813.6
PA1088_at	PA1088_at	368.8	467.5	488.8	870.1	474.9	736.6
PA1089_at	PA1089_at	374.2	478.7	504	812.9	392.8	592.5
PA1090_at	PA1090_at	154.6	207.1	261.7	528.5	212.9	424
PA1091_at	PA1091_at	317.8	335.6	387.8	861.8	403	684.5
PA1092_fliC_at	PA1092_fliC_at	4113.8	3699.8	3870.4	8396.3	5150.4	5892.2
PA1093_at	PA1093_at	831.4	790.1	762	2119.7	1144.5	1524.8
PA1094_fliD_at	PA1094_fliD_at	974.3	1002.6	1348.5	1665.2	837	1175.5
PA1095_at	PA1095_at	1114.4	1131.2	1905.7	3507.7	2188.8	3130.7
PA1096_at	PA1096_at	1906.3	2425.4	2025.1	4106	2901.4	3906.4
PA1097_fleQ_at	PA1097_fleQ_at	1529	1990.9	1729	2109.4	1148	1632.6
PA1098_fleS_at	PA1098_fleS_at	225.4	221.6	248.8	321.5	122.9	192.4
PA1099_fleR_at	PA1099_fleR_at	383.4	409.6	473.3	656.3	300.9	432.3
PA1100_fliE_at	PA1100_fliE_at	463.9	613.7	529.7	681.1	391.1	615.2
PA1101_fliF_at	PA1101_fliF_at	607.3	732.8	680.2	818.7	454.8	639.4
PA1102_fliG_at	PA1102_fliG_at	873.7	1150.9	1113.6	1407.6	760.3	1111.5
PA1103_at	PA1103_at	1619.2	1958	1776.7	1689.9	807.9	1247.3
PA1104_fliI_at	PA1104_fliI_at	302.8	428.4	470.9	466	207.5	334.4
PA1105_fliJ_at	PA1105_fliJ_at	91	103.9	110.1	242.1	107.1	210.4
PA1106_at	PA1106_at	357.4	364.3	401.4	337.9	230.4	302
PA1107_at	PA1107_at	53.6	58.8	65.6	69.1	37.4	34.5
PA1108_at	PA1108_at	26.7	18.2	42.5	5.2	3.4	7.8
PA1109_at	PA1109_at	40.5	82.7	86.7	32	18.2	28.5
PA1110_at	PA1110_at	188.3	228.8	234.8	257.4	148.3	229
PA1111_at	PA1111_at	44.6	62.1	68.8	77.1	40.6	69.5
PA1112_at	PA1112_at	525.2	479.1	611.9	501.9	320	354.1
PA1113_at	PA1113_at	76.4	70	87	103.7	52.7	62.6
PA1114_at	PA1114_at	436.7	836.3	748.4	449.5	234.8	399.6
PA1115_at	PA1115_at	846.8	974.7	1017.7	680.5	375.7	556.3
PA1116_at	PA1116_at	99.2	130.6	107.6	134.8	72.2	125.2
PA1117_at	PA1117_at	345.4	510.4	505.9	272.3	141.5	239.3
PA1118_at	PA1118_at	287.3	456.8	473.3	204.8	113.7	221.5
PA1119_at	PA1119_at	679.8	614.4	759.1	1003.5	517.2	666.4
PA1120_at	PA1120_at	201	267.8	229	136.2	71.8	100.4
PA1121_at	PA1121_at	558	777.9	700.6	238.4	174.3	304.4
PA1122_at	PA1122_at	839.7	1090.1	946.2	1245.8	798.9	1192.1
PA1123_at	PA1123_at	3083.3	3386.2	3063.7	3732	2233.4	3605.4
PA1124_dgt_at	PA1124_dgt_at	180	238.5	241.5	483.2	282.6	400.5
PA1125_at	PA1125_at	230.1	316.5	345.1	498.3	293.2	399.1
PA1126_at	PA1126_at	314	417.9	388	316.9	196.6	295.1
PA1127_at	PA1127_at	208.5	282	332.9	390.6	181.5	223.8
PA1128_at	PA1128_at	106.2	141.3	111.5	148.3	76.8	157.2
PA1129_at	PA1129_at	33.2	40.2	56.3	74.2	31.2	38.9
PA1130_at	PA1130_at	316.4	415.1	379.8	189.5	140.5	219.8
PA1131_at	PA1131_at	442.5	561.3	658.1	189.9	127.5	150.2
PA1132_at	PA1132_at	151.7	244.4	232.7	349.9	202.1	312.5
PA1133_at	PA1133_at	38.2	41.7	65.5	69.6	22.6	42.4
PA1134_at	PA1134_at	34.8	51.2	39.1	50.2	28.1	37.7
PA1135_at	PA1135_at	265	241.7	364.8	261.3	121	149.9
PA1136_at	PA1136_at	134.9	154.9	173.7	250.4	153.1	223
PA1137_at	PA1137_at	41.7	45.7	43.1	37.9	29.8	33.3
PA1138_at	PA1138_at	112.3	167.1	143.7	88	59.9	79.7
PA1139_at	PA1139_at	267.1	300.9	339.8	382.8	229.7	297.9
PA1140_at	PA1140_at	194.5	174.2	220	253	143.9	183.4
PA1141_at	PA1141_at	65.8	72.2	64.6	64.2	46.7	69.2
PA1142_at	PA1142_at	139	130.3	170.5	132	66.1	103.5
PA1143_at	PA1143_at	18	35.8	17.1	21.5	16.2	25.3
PA1144_at	PA1144_at	2.9	4	3.2	7.9	3	3
PA1145_at	PA1145_at	110.4	130.1	142.7	137.4	99.3	125.1
PA1146_at	PA1146_at	48.2	90.4	87.5	52.1	21.2	41.7
PA1147_at	PA1147_at	131	180.1	149.6	78.9	61.4	82.3
PA1148_toxA_at	PA1148_toxA_at	33.9	48.3	48.4	78.7	40.6	64.8
PA1149_at	PA1149_at	80.8	121.3	132.7	188.9	108.2	164.6
PA1150_pys2_at	PA1150_pys2_at	292.3	364	369.2	637.1	303.4	552.9
PA1151_imm2_at	PA1151_imm2_at	1336.9	1999.7	1914.2	1625.6	813.2	1230.4
PA1152_at	PA1152_at	28.7	54.2	30.9	39.4	34.9	75.8
PA1153_at	PA1153_at	75	81.7	74.5	59.6	36.2	53.9
PA1154_at	PA1154_at	19.8	29.3	27.7	29.6	26.5	29.1
PA1155_nrdB_at	PA1155_nrdB_at	3223.3	2933.2	2409.6	6418.7	3530.5	4469.9
PA1156_nrdA_at	PA1156_nrdA_at	150.6	152.9	147.5	865.7	574.4	587.7
PA1157_at	PA1157_at	306.2	400.4	355.4	177	126.7	194.7
PA1158_at	PA1158_at	83.8	102.1	84.7	118.8	53.8	73.3
PA1159_at	PA1159_at	1943.4	1939.8	2338.8	3914.5	2743.5	3700.4
PA1160_at	PA1160_at	1370.4	1709	1464.8	2406.9	1511.2	2295.5
PA1161_rrmA_at	PA1161_rrmA_at	82.1	103.5	89.9	122.3	78.7	94.8
PA1162_dapE_at	PA1162_dapE_at	216.3	320.6	225.3	255.9	128.2	233.2
PA1163_at	PA1163_at	125.3	148.7	163.4	94.5	48.8	81.9
PA1164_at	PA1164_at	518.7	559.4	582.5	457	246.8	289.8
PA1165_at	PA1165_at	329.8	320.5	440.1	271.9	117.6	218.1
PA1166_at	PA1166_at	264.1	295.6	292.4	106.5	60.4	78.7
PA1167_at	PA1167_at	384	544.4	516.8	325	243.3	287.2
PA1168_at	PA1168_at	70.4	89.9	80.3	117.9	71.8	101.8
PA1169_at	PA1169_at	28.8	33.8	28.8	23.5	15.7	28.3
PA1170_at	PA1170_at	61.7	66.4	52.9	119.3	65.9	64.5
PA1171_at	PA1171_at	194.2	183.8	211.5	353.4	207.5	223.1
PA1172_napC_at	PA1172_napC_at	389.7	487.1	550.2	233.7	140.3	223.5
PA1173_napB_at	PA1173_napB_at	575.8	801.4	835	234.5	157.9	249.6
PA1174_napA_at	PA1174_napA_at	930.8	1124	1285.8	332.8	216.6	359.3
PA1175_napD_at	PA1175_napD_at	1188.3	2187.4	1647.4	286.2	247.6	508.4
PA1176_napF_at	PA1176_napF_at	738.6	1278.4	1012.8	262.4	144.7	294.1
PA1177_napE_at	PA1177_napE_at	1676	2026.3	2295.2	507.7	352.1	445.1
PA1178_oprH_at	PA1178_oprH_at	3292.2	2834.3	3587.7	5665.5	3340.7	4213.2
PA1179_phoP_at	PA1179_phoP_at	785	766.5	788.7	1256	684.4	941.1
PA1180_phoQ_at	PA1180_phoQ_at	633.8	662.7	637.8	936.1	596.1	862.4
PA1181_at	PA1181_at	349.8	431.3	420.5	226.4	147.2	241.7
PA1182_at	PA1182_at	102.2	124.9	158.8	109.2	93	118.6
PA1183_dctA_at	PA1183_dctA_at	667	728.6	749.2	1653.2	1726.2	1613.8
PA1184_at	PA1184_at	196.5	157.7	153.5	119.6	69.1	94.9
PA1185_at	PA1185_at	28.5	48.6	57.4	42	11.6	38.6
PA1186_at	PA1186_at	57.9	85.4	75.4	29.7	13	33.3
PA1187_at	PA1187_at	57.6	74.2	78.1	67.2	47.2	62.6
PA1188_at	PA1188_at	86.5	104.5	82.1	132.3	82.6	135.1
PA1189_at	PA1189_at	86.2	142.7	122.3	135.3	75.8	115.1
PA1190_at	PA1190_at	119.2	130.2	176.2	48.7	27.6	45.8
PA1191_at	PA1191_at	535.5	732	745.3	344.3	217	322.5
PA1192_at	PA1192_at	839.9	976.2	860.8	561.2	391.1	531.9
PA1193_at	PA1193_at	292	350.1	266	396.7	182.3	278.9
PA1194_at	PA1194_at	40.8	54.8	43.4	59.3	30.8	73.1
PA1195_at	PA1195_at	74.2	98.7	80.2	115.2	59.7	73.4
PA1196_at	PA1196_at	192.4	308.7	470.7	365.1	175.9	291.7
PA1197_at	PA1197_at	206.4	348.3	404.9	269.8	137.3	235.7
PA1198_at	PA1198_at	6679	8110.6	6190	7028.8	4839.6	6820.7
PA1199_at	PA1199_at	2000.3	2309.1	2264	3592.8	2220.1	3532.1
PA1200_at	PA1200_at	778.9	908.9	835.4	1081.6	661.8	1175.4
PA1201_at	PA1201_at	87	128.1	119.6	115.6	56.5	77.5
PA1202_at	PA1202_at	268.3	284	435.6	407.1	196.1	239.1
PA1203_at	PA1203_at	145.7	184.8	162.3	321.1	183.5	221.7
PA1204_at	PA1204_at	30.4	55.3	62	121.7	50.4	85.4
PA1205_at	PA1205_at	84.4	73.5	124.8	167.7	81.3	86.1
PA1206_at	PA1206_at	179.4	218.3	197.9	339.2	212.8	284
PA1207_kefB_at	PA1207_kefB_at	56.7	63.3	71.8	127	71	70.8
PA1208_at	PA1208_at	70	86.6	88	54.1	26.9	54.2
PA1209_at	PA1209_at	67.7	98.2	103.4	160.3	72.4	129.9
PA1210_at	PA1210_at	121.8	143.5	192.6	151.5	115.6	109.3
PA1211_at	PA1211_at	67.7	92.6	113.7	73	14.6	50
PA1212_at	PA1212_at	30.6	29.2	33.5	15.5	12.5	22
PA1213_at	PA1213_at	31.3	52.5	39.8	32	23.5	29.5
PA1214_at	PA1214_at	26.7	33.6	32.2	26.7	24.5	24.2
PA1215_at	PA1215_at	19.7	33.2	27.4	4.6	4.7	7.9
PA1216_at	PA1216_at	64.7	53.6	65.1	38.4	16.9	29.4
PA1217_at	PA1217_at	46.4	75.3	52.9	65.6	19.9	54
PA1218_at	PA1218_at	36.1	34.7	34.6	9.5	6.1	14
PA1219_at	PA1219_at	49.6	68.9	70.5	86.6	36.7	69.5
PA1220_at	PA1220_at	16.5	27.1	12.5	15.7	7.6	12.4
PA1221_at	PA1221_at	48.7	111	54.3	55.8	31.6	60.8
PA1222_at	PA1222_at	514	640.1	435.4	671	430.6	554.1
PA1223_at	PA1223_at	137.2	197.6	210.8	114	70.7	91.6
PA1224_at	PA1224_at	78.9	94.4	88	69.8	39	39.3
PA1225_at	PA1225_at	60.2	90.1	65.5	68.7	55.8	69.7
PA1226_at	PA1226_at	132.8	215.2	209.3	401.3	167	294.1
PA1227_at	PA1227_at	89.8	99.1	108.4	188.8	65	119.9
PA1228_at	PA1228_at	125	121.8	158	68.6	30.8	62.7
PA1229_at	PA1229_at	94.7	129.4	125.2	85.6	52.1	69.5
PA1230_at	PA1230_at	18.3	58.8	30.4	29	16.4	32
PA1231_at	PA1231_at	29.9	22.3	25.4	22	7.6	17.2
PA1232_at	PA1232_at	29.8	54.5	45	38.2	21.7	34.2
PA1233_at	PA1233_at	49.1	78.1	82.7	87.1	46.4	84.6
PA1234_at	PA1234_at	224.9	192	276.8	354.5	184.8	309.5
PA1235_at	PA1235_at	100	118.1	107.9	109.2	68.3	98.1
PA1236_at	PA1236_at	4.5	25.7	26	17.2	4.5	21.1
PA1237_at	PA1237_at	87.3	113.9	79.1	107.4	47.4	59.3
PA1238_at	PA1238_at	15.2	16.1	5.1	4.5	4.6	9.3
PA1239_at	PA1239_at	32.7	24.1	26.8	67.9	38.6	45.2
PA1240_at	PA1240_at	29	35.5	39.3	165.1	42.8	79.3
PA1241_at	PA1241_at	329.8	420.7	406.8	744.2	356	645.8
PA1242_at	PA1242_at	37.4	61.5	55.1	40.2	28.7	28.3
PA1243_at	PA1243_at	212.4	125.6	191.6	168.7	85.6	85.7
PA1244_at	PA1244_at	2606.7	2670.5	2587.4	3652.6	2314.5	2657.1
PA1245_at	PA1245_at	1155.5	1334.2	1465.5	1822	822	1175.6
PA1246_aprD_at	PA1246_aprD_at	757.3	891.7	1137.6	1179.4	533.7	828.8
PA1247_aprE_at	PA1247_aprE_at	1056.9	1284	1718.5	1411.5	725.1	980.6
PA1248_aprF_at	PA1248_aprF_at	967.7	969.3	1463.5	838.7	502.4	636.8
PA1249_aprA_at	PA1249_aprA_at	1227.9	1296.8	1745.8	1532.9	967.9	1338.5
PA1250_aprI_at	PA1250_aprI_at	1006.8	1050.1	1664.1	920.5	484.1	866.9
PA1251_at	PA1251_at	30.4	25	24.2	34.2	15	22.9
PA1252_at	PA1252_at	210.4	264.3	263.9	310.1	203.5	274.4
PA1253_at	PA1253_at	30.5	49.2	35.5	52.1	31.3	48.5
PA1254_at	PA1254_at	22.6	33.5	54.6	26	15.5	42.7
PA1255_at	PA1255_at	31	61.3	47.7	33.6	26.2	41.6
PA1256_at	PA1256_at	26.7	44	42.6	20.5	24	47.8
PA1257_at	PA1257_at	18.3	16.4	10.9	14.1	12.5	19.2
PA1258_at	PA1258_at	18.2	29.1	26.5	30.3	25.5	26.3
PA1259_at	PA1259_at	32.3	39.4	31.3	53	39.7	51.7
PA1260_at	PA1260_at	21	23.9	30.3	82.9	62.9	116.3
PA1261_at	PA1261_at	54.5	70	82.4	70.3	48.8	69.2
PA1262_at	PA1262_at	23.6	8.6	14.4	42.6	5	9
PA1263_at	PA1263_at	244.1	294.8	277.3	112.5	70.3	122.6
PA1264_at	PA1264_at	128.5	172.7	181.1	125.3	62.2	91.5
PA1265_at	PA1265_at	75.8	102	79.3	61.5	29.2	45.2
PA1266_at	PA1266_at	112.7	193	184.2	150.1	98.4	107.9
PA1267_at	PA1267_at	85.7	125.4	128.8	86.3	40.5	87.1
PA1268_at	PA1268_at	62.6	55.3	72.6	45.3	41.3	42
PA1269_at	PA1269_at	589.5	823.9	775.7	809.4	538.5	774.6
PA1270_at	PA1270_at	39	63.8	46.6	34.1	18.1	26.8
PA1271_at	PA1271_at	39.4	55.3	44.4	98.1	44.3	61.6
PA1272_cobO_at	PA1272_cobO_at	455.3	613.9	609.7	862.9	478.6	634.2
PA1273_cobB_at	PA1273_cobB_at	113.4	179.1	114.3	127.4	60.3	131.3
PA1274_at	PA1274_at	178.2	204.4	156.5	296.2	115.6	222.9
PA1275_cobD_at	PA1275_cobD_at	124.5	138.7	121.6	234.4	190.7	251.5
PA1276_cobC_at	PA1276_cobC_at	76.4	96.3	116.1	179.5	103.6	187.8
PA1277_cobQ_at	PA1277_cobQ_at	62.9	131.2	131.5	363	115	228.2
PA1278_cobP_at	PA1278_cobP_at	401.4	495.3	477.5	911.3	423.5	654.2
PA1279_cobU_at	PA1279_cobU_at	127.7	170.1	146.1	440	158.6	312.1
PA1280_at	PA1280_at	78.1	87	96.2	319.9	150	182.6
PA1281_cobV_at	PA1281_cobV_at	114	86.8	120.7	284.9	105	138.1
PA1282_at	PA1282_at	27.2	30	29	97.7	48.7	70.1
PA1283_at	PA1283_at	292.6	343.3	398.9	713.5	382.9	541.1
PA1284_at	PA1284_at	30.8	37.5	48.1	34.6	13.2	14.6
PA1285_at	PA1285_at	327.2	328.1	520.3	439.1	200.6	305.4
PA1286_at	PA1286_at	34.3	53.9	38	36.1	25.1	32.8
PA1287_at	PA1287_at	331	357	453.4	843.6	419.8	651.2
PA1288_at	PA1288_at	1930.8	1815.7	1884.6	2365.3	1614.4	1602.3
PA1289_at	PA1289_at	452.9	536.8	664.3	42.9	31.5	39.3
PA1290_at	PA1290_at	117.1	117.8	152.3	124.3	53.8	90.8
PA1291_at	PA1291_at	155.6	193.5	183.9	77.7	41.2	74
PA1292_at	PA1292_at	133.9	127.3	133.7	256.8	185.9	170.1
PA1293_at	PA1293_at	222.9	190.8	204.2	519	287.7	310.2
PA1294_rnd_at	PA1294_rnd_at	375.3	374.2	337.9	351.3	200.8	250.5
PA1295_at	PA1295_at	204	212.2	315.5	231.8	113.4	168.2
PA1296_at	PA1296_at	388.9	431.1	535.4	523.7	287.7	409.5
PA1297_at	PA1297_at	106.9	101.5	134.8	75	36.3	49.9
PA1298_i_at	PA1298_i_at	7.1	27.7	28.7	20.4	10.4	16.4
PA1299_at	PA1299_at	77.6	101.9	97.7	100.6	43.1	67.4
PA1300_at	PA1300_at	53.7	70.1	63.2	430.1	248.3	255.8
PA1301_at	PA1301_at	39.1	44.4	42.1	175.3	120.1	86.9
PA1302_at	PA1302_at	55.7	75	60.3	54.9	44.1	37
PA1303_at	PA1303_at	67.5	105.6	84.7	137.7	75.1	103.6
PA1304_at	PA1304_at	68.8	89.1	92.6	132.7	69.6	96.3
PA1305_at	PA1305_at	1432.4	1696.7	1411.1	1647.5	918.6	1616.2
PA1306_at	PA1306_at	479.4	534.7	352.2	797.5	523.7	762.7
PA1307_at	PA1307_at	520.3	595.6	627.5	923.2	575.9	774.7
PA1308_at	PA1308_at	1070.8	1226.2	1321.3	1632.7	907.6	1374.6
PA1309_at	PA1309_at	179.3	215.6	257.4	198.8	113.5	184.8
PA1310_phnW_at	PA1310_phnW_at	36	71.1	81.4	38.7	34.7	38.1
PA1311_phnX_at	PA1311_phnX_at	79.9	109.3	95.6	46.6	29.8	59.2
PA1312_at	PA1312_at	114.5	166.1	159.4	121.8	66.6	79.2
PA1313_at	PA1313_at	30.7	57.5	43.1	17.1	13.5	20.2
PA1314_at	PA1314_at	142.2	233.1	230.5	193.6	95.7	181.4
PA1315_at	PA1315_at	340.4	429.3	411.5	270	146.2	232.7
PA1316_at	PA1316_at	31.5	40.9	49.5	77.5	34.8	50.7
PA1317_cyoA_at	PA1317_cyoA_at	44.3	83.5	35.7	48	20.3	29
PA1318_cyoB_at	PA1318_cyoB_at	55.8	73.5	54.7	50.9	34.1	34.6
PA1319_cyoC_at	PA1319_cyoC_at	19.5	25.5	21	37.6	23.7	20.3
PA1320_cyoD_at	PA1320_cyoD_at	14.5	17.9	17.5	14.9	4.7	19.2
PA1321_cyoE_at	PA1321_cyoE_at	63.3	82.9	75.6	73.9	23	41
PA1322_at	PA1322_at	3	29.7	24.1	8.3	12.5	16.6
PA1323_at	PA1323_at	850.7	639	926.8	565.4	380.2	582.8
PA1324_at	PA1324_at	513.9	457.2	622	618.8	297.7	455.9
PA1325_at	PA1325_at	56.1	88.2	63.7	168.7	87.3	119.8
PA1326_ilvA2_at	PA1326_ilvA2_at	35.8	49.4	35.5	94	51.7	62.4
PA1327_at	PA1327_at	245	256.2	297.6	151.9	83	107.8
PA1328_at	PA1328_at	50.7	61	94	188	97.9	151.8
PA1329_at	PA1329_at	80.2	100.3	77.5	97.2	44.7	98.2
PA1330_at	PA1330_at	191.7	244.7	257.9	303	157.6	201.3
PA1331_at	PA1331_at	678.7	676	814.9	1034.9	510.7	644.9
PA1332_at	PA1332_at	724.9	878	970.9	302.5	221.1	220.6
PA1333_r_at	PA1333_r_at	6187.8	7509.5	5960.6	4048.4	2903.8	3729.9
PA1334_at	PA1334_at	34.6	50	30.7	54.5	38.6	43.5
PA1335_at	PA1335_at	125.2	125.4	150	498.3	297.2	495.1
PA1336_at	PA1336_at	126.9	221.6	206.9	331.3	297.9	541.5
PA1337_ansB_at	PA1337_ansB_at	1162.5	880	1039.1	4326.2	3471.4	4442.1
PA1338_ggt_at	PA1338_ggt_at	130.7	150.7	193.2	431.5	408.1	449.4
PA1339_at	PA1339_at	377.1	350.2	365.3	1345.2	931.6	1262.8
PA1340_at	PA1340_at	246.3	185.3	259.7	583.3	534.4	580.7
PA1341_at	PA1341_at	236.1	177.9	313.2	666.8	565.9	618.5
PA1342_at	PA1342_at	1633.1	1413.7	1752.4	3818.1	2846.8	3345.1
PA1343_at	PA1343_at	560.4	547.4	677.1	403.8	259.5	415.6
PA1344_at	PA1344_at	507.4	504.4	541.4	431.4	193.8	300.1
PA1345_at	PA1345_at	42.2	77.1	63.3	23.6	23.3	17.2
PA1346_at	PA1346_at	15.2	22.5	22.7	5.5	3.9	5.8
PA1347_at	PA1347_at	16.5	35.3	15.8	15.6	6.1	25
PA1348_at	PA1348_at	1094.7	1661.9	1689.1	354.3	178.2	289.3
PA1349_at	PA1349_at	86.9	96.6	79.7	39.6	25.6	53.4
PA1350_at	PA1350_at	170.5	190.1	250.6	113.7	44.8	77.2
PA1351_at	PA1351_at	75.9	102.9	102.1	42.8	49.2	58.4
PA1352_at	PA1352_at	55.9	80	69.3	47.5	32.4	43
PA1353_at	PA1353_at	287.4	328.1	278.3	159.4	123.3	149
PA1354_at	PA1354_at	184.6	255.4	280.8	85.9	82.1	112.7
PA1355_at	PA1355_at	78.1	111.7	116.3	43	15	33.8
PA1356_at	PA1356_at	176.3	265.7	253.6	71.1	59.5	76
PA1357_at	PA1357_at	180	180.1	165.7	273.8	173.4	187.7
PA1358_at	PA1358_at	127.9	131.8	228.9	133.4	87.3	96.4
PA1359_at	PA1359_at	92.7	115.3	123.3	74.7	49	78.2
PA1360_at	PA1360_at	31.3	50.7	58.8	58.7	20.6	51.5
PA1361_at	PA1361_at	178.6	168.6	179.5	146	76.6	96.8
PA1362_i_at	PA1362_i_at	81.5	96.9	106.1	125.3	46.5	89.8
PA1363_at	PA1363_at	135.5	100.5	120.9	288.8	167.9	145.8
PA1364_at	PA1364_at	58.4	60.5	59.5	107.7	55.8	65.8
PA1365_at	PA1365_at	51	92.7	57.1	108	73.9	77
PA1366_at	PA1366_at	454.5	734.5	590.5	398.2	233.2	497.7
PA1367_at	PA1367_at	28.6	38.6	34.8	40.4	16.6	36.8
PA1368_at	PA1368_at	97.6	119.7	124.1	96.1	64.9	91.3
PA1369_at	PA1369_at	28.1	43	41.2	60.2	27.2	48.9
PA1370_at	PA1370_at	142.8	163.1	171.7	170.1	112.2	217.4
PA1371_at	PA1371_at	122.9	175.5	176.8	209.5	141.7	199.4
PA1372_at	PA1372_at	173.2	287.6	270.4	312.4	150	274.1
PA1373_fabF2_at	PA1373_fabF2_at	107.6	120.8	123	180.1	99.2	143.5
PA1374_at	PA1374_at	64.9	55	54.3	107.4	74.8	97.3
PA1375_pdxB_at	PA1375_pdxB_at	521.6	700	668.7	707.7	330	533.5
PA1376_aceK_at	PA1376_aceK_at	257.3	348.1	315.6	414.7	277.3	404.6
PA1377_at	PA1377_at	345.3	407.7	432.3	852.6	552	854.1
PA1378_at	PA1378_at	51.7	61.4	75.7	128.6	75.7	85.3
PA1379_at	PA1379_at	33.3	40	43.4	47.3	17.9	39.8
PA1380_at	PA1380_at	66.6	94	110.6	78.8	50.1	61.7
PA1381_at	PA1381_at	27.9	39.7	32.2	23.5	16.1	21.5
PA1382_at	PA1382_at	168.5	205.7	227.6	157.5	84.4	120.8
PA1383_at	PA1383_at	69.8	124.7	138.4	118.7	70.9	115
PA1384_galE_at	PA1384_galE_at	11.4	17.7	16.3	10	11.8	20.2
PA1385_at	PA1385_at	37.2	46.3	51.4	18.8	17.4	18.4
PA1386_at	PA1386_at	68.4	94.5	101.3	33	26.9	43
PA1387_at	PA1387_at	51.8	84.6	94.8	88.4	52.1	70.2
PA1388_at	PA1388_at	59.3	106.7	145.3	114	60	100.1
PA1389_at	PA1389_at	72.9	92.3	84.3	101.1	52.5	97.6
PA1390_at	PA1390_at	53.2	62.2	72.5	64.7	36.4	60.3
PA1391_at	PA1391_at	47.9	52.6	49.6	73.2	49.4	65.5
PA1392_at	PA1392_at	59	95.1	91.4	85.8	47.6	90.9
PA1393_cysC_at	PA1393_cysC_at	18.9	22.5	16.2	12.7	6.5	11.2
PA1394_at	PA1394_at	39.2	45.5	51	45.4	25.1	20.3
PA1395_at	PA1395_at	26.4	46.2	59.2	39.5	22.6	51.3
PA1396_at	PA1396_at	55.6	54.9	62.2	145.2	79.9	87.9
PA1397_at	PA1397_at	220	275	268.7	228	126.2	199.8
PA1398_at	PA1398_at	259.1	285	274.8	305.6	142.3	271.4
PA1399_at	PA1399_at	85.1	84.6	75	120.7	71.6	116.2
PA1400_at	PA1400_at	52.1	101.1	81.3	42.1	35.3	34.6
PA1401_at	PA1401_at	192.9	221.1	203.7	404.9	205.5	319
PA1402_at	PA1402_at	50	61.6	83.8	113.5	50.7	83.2
PA1403_at	PA1403_at	107.1	151.1	99.5	32.9	13.4	37
PA1404_at	PA1404_at	245	349.3	378	336.2	170.5	298.4
PA1405_at	PA1405_at	120.5	155.4	164.8	199.5	85.2	147.1
PA1406_at	PA1406_at	60.4	99.2	105	131.7	59.3	125.4
PA1407_at	PA1407_at	154.6	206.6	232	107.9	71.6	119.7
PA1408_at	PA1408_at	154.9	223.4	189.6	120.4	73	149.6
PA1409_aphA_at	PA1409_aphA_at	31.7	50	55.4	93.3	57.1	77.8
PA1410_at	PA1410_at	52.1	58.1	59.9	76.7	63.4	123.9
PA1411_at	PA1411_at	151.3	277.3	205	290.5	146.5	210.2
PA1412_at	PA1412_at	16.4	21.5	29.7	24.9	19.6	32.6
PA1413_at	PA1413_at	197.6	267.6	273	479	239.5	354
PA1414_at	PA1414_at	8922.7	9999.2	7443.6	11279.3	7058.2	9657.8
PA1415_at	PA1415_at	290.3	412.4	460	119.6	61.3	123.4
PA1416_at	PA1416_at	15.5	19.3	11.9	20.4	16.9	21.6
PA1417_at	PA1417_at	29.1	45.9	41.5	57.8	33.5	44.2
PA1418_at	PA1418_at	35.4	50.7	42.9	55.5	42.8	39.7
PA1419_at	PA1419_at	10.5	21.7	18.9	3.2	14.8	12
PA1420_at	PA1420_at	27	42.7	33.6	33.6	11.5	21.4
PA1421_speB2_at	PA1421_speB2_at	27.4	19.6	37.9	39.7	17.8	31.9
PA1422_at	PA1422_at	219.2	207.4	207.1	118.1	50.6	78.8
PA1423_at	PA1423_at	51.8	98.4	64.2	88.4	53.7	85.9
PA1424_at	PA1424_at	117.5	111.2	130.5	184.7	91.7	146.9
PA1425_at	PA1425_at	120.9	133.1	119	45.5	26.1	26
PA1426_at	PA1426_at	35.9	51.4	52.4	32.5	22.5	4.1
PA1427_at	PA1427_at	29.7	43.4	35.8	33.5	11.9	30.1
PA1428_at	PA1428_at	92.3	124.6	119.2	111	38.2	82.5
PA1429_at	PA1429_at	1288.9	1478.6	1568.9	1855.4	865.3	1128.7
PA1430_lasR_at	PA1430_lasR_at	1449.2	1823.3	2018	1514	862.4	1502.5
PA1431_rsaL_at	PA1431_rsaL_at	5156.4	6004.7	4954.1	9860.1	6505.2	9416.3
PA1432_lasI_at	PA1432_lasI_at	4989.8	5948.2	5773.2	7841.4	5710.5	8166
PA1433_at	PA1433_at	135.4	165.5	172	228.2	94.9	177.4
PA1434_at	PA1434_at	111.6	148	127.6	148.5	86.3	101.9
PA1435_at	PA1435_at	70.5	67.8	75.1	42.4	25.4	57
PA1436_at	PA1436_at	61.3	69.1	71.5	71.1	22.9	37.3
PA1437_at	PA1437_at	115.9	135.4	124.7	165.2	129.6	154.5
PA1438_at	PA1438_at	222.2	224.7	271.2	288.8	180.1	216.1
PA1439_at	PA1439_at	157.5	237.1	231.1	160.9	91.2	149
PA1440_at	PA1440_at	2419.6	3210.3	2698.6	3186.9	1938.4	3175.2
PA1441_at	PA1441_at	1009.1	1080.1	1005.4	2738.8	1468	2158.7
PA1442_at	PA1442_at	717.2	830.3	859.1	944.3	471.4	735.3
PA1443_fliM_at	PA1443_fliM_at	317.9	501.9	524.2	602.1	240.5	422
PA1444_fliN_at	PA1444_fliN_at	448.5	506	613.9	507.4	266.4	379.4
PA1445_fliO_at	PA1445_fliO_at	292.5	351.1	383.4	332.1	153.3	200.7
PA1446_fliP_at	PA1446_fliP_at	363.4	461.8	563	501.5	220.9	401.2
PA1447_fliQ_at	PA1447_fliQ_at	280.7	355	435.7	417	236.9	339
PA1448_fliR_at	PA1448_fliR_at	150.1	227.3	247.4	167.1	123.4	185.2
PA1449_flhB_at	PA1449_flhB_at	98.1	138.5	134.2	161.3	99	128.9
PA1450_at	PA1450_at	109.3	152.9	154.3	337.8	180.7	371.8
PA1451_at	PA1451_at	66.4	70.4	63.4	176.1	118.3	182.9
PA1452_flhA_at	PA1452_flhA_at	205.9	176.7	198.4	218.3	106.8	184.9
PA1453_flhF_at	PA1453_flhF_at	646.2	724.7	676	767.5	345.8	588.6
PA1454_at	PA1454_at	1216.8	2072.3	1552	1744.6	961	1722.1
PA1455_fliA_at	PA1455_fliA_at	2087.2	2517.6	2364.3	2191.1	1432.2	2144.6
PA1456_cheY_at	PA1456_cheY_at	1230.7	1471.9	1421.3	1454.2	797.7	1167.2
PA1457_cheZ_at	PA1457_cheZ_at	1605.7	1991.4	1886.1	1689	1001.5	1510.5
PA1458_at	PA1458_at	1350.3	1625.1	1588.3	1752.9	946.8	1328.6
PA1459_at	PA1459_at	1294.1	1713.3	1609.5	3002.4	1470.4	1873.1
PA1460_at	PA1460_at	346.5	414	341.9	631.3	342.9	542.3
PA1461_at	PA1461_at	318.3	496.2	486.1	639.5	292.6	490.9
PA1462_at	PA1462_at	578.7	676.4	751.6	1196.7	655.3	1015.1
PA1463_at	PA1463_at	399.1	510.5	564.7	1101.5	541.8	991
PA1464_at	PA1464_at	1359.4	1515.8	1443	3955.2	2319.9	3419.6
PA1465_at	PA1465_at	939.9	1147.2	1011.5	1369.8	651	1131.8
PA1466_at	PA1466_at	84.5	95.7	94.5	62.1	39.7	36.7
PA1467_at	PA1467_at	209.8	243.5	382.1	233.9	117	186.9
PA1468_at	PA1468_at	129.1	166.2	165.8	110	67.4	137
PA1469_at	PA1469_at	173.6	215.7	207	291.9	160.9	220.3
PA1470_at	PA1470_at	336.1	378.8	446.4	181.6	153.6	197.1
PA1471_at	PA1471_at	364.4	494.8	622.3	576.7	371.5	465.6
PA1472_at	PA1472_at	108.5	118.8	132.6	179.9	81	137.4
PA1473_at	PA1473_at	259.2	332	387.2	184.2	109.1	176.3
PA1474_at	PA1474_at	420.8	609.6	571.4	564.8	265.9	349.7
PA1475_ccmA_at	PA1475_ccmA_at	561	523.3	789.4	374.2	224	264.9
PA1476_ccmB_at	PA1476_ccmB_at	521.4	506.5	445.2	327	158.6	290.7
PA1477_ccmC_at	PA1477_ccmC_at	683.4	818	792.4	835.4	442.1	731.4
PA1478_at	PA1478_at	1128.2	1172.9	1442.4	1668.3	828.8	1074.6
PA1479_ccmE_at	PA1479_ccmE_at	2169.1	2825.6	2314.8	2973.7	1818.7	2622
PA1480_ccmF_at	PA1480_ccmF_at	690.2	843.2	707.5	1591	743.5	1042.1
PA1481_ccmG_at	PA1481_ccmG_at	507.4	677.8	663.3	1021.3	541.8	882.5
PA1482_ccmH_at	PA1482_ccmH_at	1013	1420.2	1296	2248.9	973	1443.9
PA1483_cycH_at	PA1483_cycH_at	1716.4	2094.1	1931	2116.7	971	1701.9
PA1484_at	PA1484_at	70.4	110.6	88.9	168.3	109.8	147.7
PA1485_at	PA1485_at	23.6	53.1	43.6	100.6	51.4	75.5
PA1486_at	PA1486_at	60.7	61.2	75.6	195.2	151.3	191
PA1487_at	PA1487_at	79.1	97.2	79.4	90	41.2	61.7
PA1488_at	PA1488_at	40.8	77	61	63.6	27.2	45.8
PA1489_at	PA1489_at	33.1	41.6	41.1	48.3	22.6	42.8
PA1490_at	PA1490_at	24.9	20.9	18.4	63.4	12.5	35.2
PA1491_at	PA1491_at	37.3	59.3	38.2	38.2	22.7	43.1
PA1492_at	PA1492_at	155.8	232.5	160	245.6	137.4	234.4
PA1493_cysP_at	PA1493_cysP_at	579.1	586	612.9	6972.1	2826.7	3073.4
PA1494_at	PA1494_at	151.5	174.8	145.7	654.9	364.4	442.8
PA1495_at	PA1495_at	253.5	337.5	321.4	250.9	119.4	183.2
PA1496_at	PA1496_at	46.1	68.7	69.6	72.9	37.9	52.6
PA1497_at	PA1497_at	37.8	49.4	31.7	27.5	19.4	40.3
PA1498_pykF_at	PA1498_pykF_at	19.2	16.4	24.1	30.9	6.7	23.3
PA1499_at	PA1499_at	42	55.7	50.3	36.3	10	38.4
PA1500_at	PA1500_at	38.3	40.1	27.7	35	29.5	52.5
PA1501_at	PA1501_at	13.2	26.9	20.8	19.6	18.7	14.4
PA1502_gcl_at	PA1502_gcl_at	3.3	8.2	13.4	29.2	3.6	17.7
PA1503_at	PA1503_at	38.7	36.4	57.9	56.8	31.9	41.2
PA1504_at	PA1504_at	416	585.4	462.3	504.2	325.7	421.8
PA1505_moaA2_at	PA1505_moaA2_at	456.2	588.2	692.2	1152.4	604.8	946.1
PA1506_at	PA1506_at	621.9	709.1	758.8	313.1	156.3	201.6
PA1507_at	PA1507_at	39.4	44.1	45.6	159.1	85.7	91.4
PA1508_at	PA1508_at	104.5	129.7	110.9	114.6	80.1	115
PA1509_at	PA1509_at	172.1	231	313.9	284	188.6	267.3
PA1510_at	PA1510_at	31.8	47.1	53.3	43.5	30.1	42.2
PA1511_at	PA1511_at	45.7	51.2	60.2	111.7	58.6	107.5
PA1513_at	PA1513_at	82.5	70	108.8	185.9	107.9	99.9
PA1514_at	PA1514_at	36.6	35.7	39.7	72.5	32.8	43.4
PA1515_alc_at	PA1515_alc_at	109.6	136.4	126	98.3	64.6	83.5
PA1516_at	PA1516_at	36.4	65	63.7	64.9	37	47.5
PA1517_at	PA1517_at	65.7	80.7	94.6	159.9	110.3	146.8
PA1518_at	PA1518_at	146.1	148.5	211.3	277	167.8	236.5
PA1519_at	PA1519_at	11.3	12.3	18.8	3.6	4	3
PA1520_at	PA1520_at	639.6	748.1	711.6	1058.7	626.9	859.4
PA1521_at	PA1521_at	164.3	198.9	242.1	150	85.8	145.5
PA1522_at	PA1522_at	290.3	392.5	449.4	164.7	119.1	203.6
PA1523_xdhB_at	PA1523_xdhB_at	163.4	164.7	230.6	90.7	56.2	100.5
PA1524_xdhA_at	PA1524_xdhA_at	200.6	262.6	278.7	107.7	77	109.6
PA1525_at	PA1525_at	42.7	61	56.4	67.8	44.6	48.5
PA1526_at	PA1526_at	747	1056.2	920.4	1173.6	751.1	1178
PA1527_at	PA1527_at	884.6	978.9	893	1619.7	832.4	1546.5
PA1528_zipA_at	PA1528_zipA_at	3244.1	3506.4	2920.1	4438.9	2902.8	4060.3
PA1529_lig_at	PA1529_lig_at	264.6	341.9	425.2	428.4	172.5	306.9
PA1530_at	PA1530_at	500.9	556.6	577.6	954.5	482	693.8
PA1531_at	PA1531_at	38.8	43.6	58.2	70	42.8	42.2
PA1532_dnaX_at	PA1532_dnaX_at	669.5	663.1	820.8	1447.2	744	1056.8
PA1533_at	PA1533_at	3123	4036	3332.4	4701	2936	4232.6
PA1534_recR_at	PA1534_recR_at	57	80.7	73.6	226	61.7	151.1
PA1535_at	PA1535_at	65.8	93.6	101.7	90.6	46.8	58.1
PA1536_at	PA1536_at	37.8	34.8	59.6	71.8	34.6	79.5
PA1537_at	PA1537_at	7.6	34.2	25.6	9.1	4.1	8.3
PA1538_at	PA1538_at	23	22.9	28.8	43.3	18.3	29
PA1539_at	PA1539_at	287.1	336.4	317.9	194.6	114.8	186.8
PA1540_at	PA1540_at	20.9	16.5	19	16.9	14.6	27.8
PA1541_at	PA1541_at	2.7	17.8	17.7	22.6	13.6	47.1
PA1542_at	PA1542_at	24.3	53.9	43.4	36	19.5	40.4
PA1543_apt_at	PA1543_apt_at	497.1	575.5	557.1	826.1	447.5	630
PA1544_anr_at	PA1544_anr_at	3105.4	2889.7	3493.9	4880.7	1998	3493.9
PA1545_at	PA1545_at	583.4	936.4	967.7	712.5	435.6	772.7
PA1546_hemN_at	PA1546_hemN_at	2452.3	2217.3	2045.6	2246.3	1859.8	1967.9
PA1547_at	PA1547_at	215.6	304.3	282.7	470.6	211.6	435.4
PA1548_at	PA1548_at	479.9	579.7	556	956.9	438.9	812.4
PA1549_at	PA1549_at	333.9	467.8	458.3	701.8	301	520.3
PA1550_at	PA1550_at	2755.3	2624.9	2903.4	2544.5	1358	1624.4
PA1551_at	PA1551_at	911.4	965.2	1122.3	1540.8	784.4	870.9
PA1552_at	PA1552_at	374.9	383.3	386.1	1312.9	678.7	810.1
PA1553_at	PA1553_at	475.8	446.2	537.9	1874.9	828.2	907.4
PA1554_at	PA1554_at	929.9	1149.9	1019.7	2295.3	1039	1682.6
PA1555_at	PA1555_at	4139.9	4069.3	3968.9	4059.6	2116	2163.8
PA1556_at	PA1556_at	5237.3	6416.9	5598.7	4880.9	2849.3	3658.4
PA1557_at	PA1557_at	4736.6	4501	4378.1	3806.4	2623.5	2986.6
PA1558_at	PA1558_at	648	826.7	798.9	542.1	318.1	493
PA1559_at	PA1559_at	107.9	136.9	163.1	454.7	158.4	289.6
PA1560_at	PA1560_at	201.7	226.6	235.2	181.2	60.5	132.7
PA1561_aer_at	PA1561_aer_at	1060.6	1052.6	1311.3	4065.6	2218.9	2685.8
PA1562_acnA_at	PA1562_acnA_at	768.6	911.6	788.3	354.5	249.3	355.8
PA1563_at	PA1563_at	459.5	518.1	537.9	284.6	164.7	219.5
PA1564_at	PA1564_at	750.8	1071.9	1030.6	778.6	466.5	725.7
PA1565_at	PA1565_at	28.9	21.7	31.8	70	92.3	134.6
PA1566_at	PA1566_at	27.2	27	26.5	136.7	129.1	190
PA1567_at	PA1567_at	30.6	51.2	43.9	34	5.3	50.8
PA1568_at	PA1568_at	22.8	21.9	26.1	3.9	7.7	2.5
PA1569_at	PA1569_at	9.1	15.7	18.6	5	9.6	9.7
PA1570_at	PA1570_at	141.7	265.8	309.6	337.3	168.8	252.9
PA1571_at	PA1571_at	2738.6	3299.9	2859.4	1502.1	1218.6	1516.3
PA1572_at	PA1572_at	597.2	795.7	653.1	1047	564	902.9
PA1573_at	PA1573_at	311.6	384.1	407.6	718.5	355.3	546.6
PA1574_at	PA1574_at	1805.1	1877.3	1958.3	1699.4	938.6	1190
PA1575_at	PA1575_at	354.5	509.7	453.5	243	153.2	205.1
PA1576_at	PA1576_at	537.3	634.9	776.4	742.1	326.3	481.4
PA1577_at	PA1577_at	75.3	117.5	111.7	130.2	60.8	102.3
PA1578_at	PA1578_at	346.2	417.9	393.5	321	156.6	283.8
PA1579_at	PA1579_at	1007.7	1161	1139.9	1739.2	1247.2	1755.4
PA1580_gltA_at	PA1580_gltA_at	2095.8	2094.2	2104.3	3736	2189.4	2512.4
PA1581_sdhC_at	PA1581_sdhC_at	2211.9	2298.6	1977.2	3843.5	2066	2608.1
PA1582_sdhD_at	PA1582_sdhD_at	1747.8	1773.5	1796.9	3939.1	2111.1	2738.7
PA1583_sdhA_at	PA1583_sdhA_at	1734.6	2070.9	2036.3	3470	1647	2157.7
PA1584_sdhB_at	PA1584_sdhB_at	1474.9	1683.6	1711.2	3832.1	1947.3	2575.8
PA1585_sucA_at	PA1585_sucA_at	440.6	433.8	488.5	1152.7	511.8	625.9
PA1586_sucB_at	PA1586_sucB_at	2535.1	2435.3	2065	3993.3	2099.6	2793.2
PA1587_lpdG_at	PA1587_lpdG_at	1998.1	1770.1	1984.9	3115.4	1180.1	1558.6
PA1588_sucC_at	PA1588_sucC_at	3562.7	3129.8	2630.4	7008.8	3724.2	4679
PA1589_sucD_at	PA1589_sucD_at	4136.3	3919.1	3412.3	7882.4	4181.7	5643
PA1590_braB_at	PA1590_braB_at	543.9	627.6	533.3	1338.4	628.1	993.1
PA1591_at	PA1591_at	69.3	113.7	108.6	154.8	84.2	149.9
PA1592_i_at	PA1592_i_at	7675.6	8835.3	7192.6	12047.1	8596.9	11139.5
PA1593_at	PA1593_at	265.8	312.4	361.6	208.5	117.9	188.1
PA1594_at	PA1594_at	150.9	199.8	199.6	118.8	57.2	94.4
PA1595_at	PA1595_at	205.4	249.5	217.9	162.3	81.7	86.9
PA1596_htpG_at	PA1596_htpG_at	4381.3	4137.5	4461.7	275.3	172.3	153.5
PA1597_at	PA1597_at	285.8	452.4	486.7	103.6	47.3	48.9
PA1598_at	PA1598_at	77.9	87.8	85.2	83.9	52.8	81.7
PA1599_at	PA1599_at	84.9	119.2	105.4	108.9	58.6	71.6
PA1600_at	PA1600_at	519.8	683.3	598.7	103.8	85.1	112.9
PA1601_at	PA1601_at	197	268.1	277.1	44	21.6	27
PA1602_at	PA1602_at	184.4	272.7	255.2	90.8	44.2	65.1
PA1603_at	PA1603_at	276.1	320.5	388.1	281.4	165	209
PA1604_at	PA1604_at	575.6	910	799.8	639.8	366.9	515
PA1605_at	PA1605_at	33.5	52.4	77.3	63.1	38.6	89.7
PA1606_at	PA1606_at	74.3	84.1	76	90.2	46.1	68
PA1607_at	PA1607_at	1401.7	1826.2	1963.6	1296.4	645.6	1043.5
PA1608_at	PA1608_at	131.3	168.5	142.7	315.6	165.8	173.7
PA1609_fabB_at	PA1609_fabB_at	704.6	620.4	749.9	1788.1	823.1	1127.8
PA1610_fabA_at	PA1610_fabA_at	711.3	810.6	774.6	1676.3	842.3	1352.9
PA1611_at	PA1611_at	65.6	104.6	124.2	265	198.8	214.4
PA1612_at	PA1612_at	92.6	120.1	106.2	270.1	154.5	238.4
PA1613_at	PA1613_at	52.6	84.3	74.8	147.1	83.6	115.3
PA1614_gpsA_at	PA1614_gpsA_at	526.1	778.4	698.5	543.7	362.8	532.4
PA1615_at	PA1615_at	319.9	381.5	414.6	512.1	248.6	311.9
PA1616_at	PA1616_at	729.4	882.1	946.2	835.5	419.7	679.9
PA1617_at	PA1617_at	112.1	168.6	160.2	94.6	68.3	92.6
PA1618_at	PA1618_at	254.3	292.1	376.3	961.1	488.7	684.3
PA1619_at	PA1619_at	238.7	328.3	266.7	503.7	317.7	400.7
PA1620_at	PA1620_at	73.2	64.5	72.9	128.6	62.8	116.2
PA1621_at	PA1621_at	486.9	680.3	625.8	720.8	358.7	638.2
PA1622_at	PA1622_at	195.5	257.6	239.5	289.9	160.3	192
PA1623_at	PA1623_at	430.1	559.7	646.5	1509.7	851.8	1020.4
PA1624_at	PA1624_at	313.9	383.2	347.6	801	472.7	592.6
PA1625_at	PA1625_at	82.9	112.6	141.1	164.4	80.7	130.2
PA1626_at	PA1626_at	64.5	88	114.1	150.7	80.5	106.5
PA1627_at	PA1627_at	96.2	93	138	139.4	71.5	120.2
PA1628_at	PA1628_at	35.2	64.9	56.5	58.5	27.2	51.4
PA1629_at	PA1629_at	67.2	84.6	89.1	78.9	36.6	48
PA1630_at	PA1630_at	55.4	89.8	86.9	104.8	49.5	62.6
PA1631_at	PA1631_at	26.8	27.6	49.7	27	16.3	27.8
PA1632_kdpF_at	PA1632_kdpF_at	12.9	6.8	12.9	14.8	17.5	13
PA1633_kdpA_at	PA1633_kdpA_at	15.1	36.4	15.7	58.3	43.3	42.1
PA1634_kdpB_at	PA1634_kdpB_at	50.3	43.6	40.5	63.8	28.7	60.8
PA1635_kdpC_at	PA1635_kdpC_at	40.3	46.2	47.4	53.1	32.8	25.6
PA1636_kdpD_at	PA1636_kdpD_at	108.9	156.6	153.4	76.6	57.3	80
PA1637_kdpE_at	PA1637_kdpE_at	70.7	91.7	103.4	102.1	71	92.6
PA1638_at	PA1638_at	113.2	112.9	130.4	131.7	78.8	98
PA1639_at	PA1639_at	179.7	240.6	215.6	560.9	277.2	684.3
PA1640_at	PA1640_at	287.1	361.7	387.6	446.2	206.7	369.7
PA1641_at	PA1641_at	1028.1	1267.3	1201	479.8	263.7	402.1
PA1642_selD_at	PA1642_selD_at	900.1	1061.1	958.1	992.7	546	810.9
PA1643_at	PA1643_at	539.5	580.6	570.1	796	392.8	591.2
PA1644_at	PA1644_at	156.8	178.9	264.4	196.7	100.8	162
PA1645_at	PA1645_at	839	1150.9	1216.6	824.1	455.7	736.4
PA1646_at	PA1646_at	48.1	46.5	45	19.7	15.6	13
PA1647_at	PA1647_at	285.2	361.8	343.3	352.7	158.9	242
PA1648_at	PA1648_at	35.2	40.3	45.2	67.3	28.7	46.9
PA1649_at	PA1649_at	92.2	137	157.9	125.3	50.5	101.4
PA1650_at	PA1650_at	143	198.3	163.4	234.7	145	175.7
PA1651_at	PA1651_at	226.5	293.4	301	96.9	55.9	57.6
PA1652_at	PA1652_at	230.3	210.4	226.7	347.9	167.1	209.8
PA1653_at	PA1653_at	189.2	223.8	244.8	182.7	91.7	133.2
PA1654_at	PA1654_at	89	206.7	116.7	155.3	94	134.3
PA1655_at	PA1655_at	91.7	125.4	101.3	224.7	89.7	155.1
PA1656_at	PA1656_at	428.1	282.4	542.7	552.1	284.3	461.5
PA1657_at	PA1657_at	133.6	186	204.8	551.3	233.6	356.6
PA1658_at	PA1658_at	61.3	64.5	70.9	276	115.5	180.5
PA1659_at	PA1659_at	78.7	75.2	67.2	126.4	62.1	135.9
PA1660_at	PA1660_at	57.3	43.9	71.5	162.5	63.7	78.4
PA1661_at	PA1661_at	140	157	142.7	330.8	124.6	217.7
PA1662_at	PA1662_at	132.5	156	143.9	244.7	119.7	162.2
PA1663_at	PA1663_at	102.6	97.7	87.9	160	85.8	127
PA1664_at	PA1664_at	192.7	155.6	262.9	423.6	191.3	276
PA1665_at	PA1665_at	85.1	64.4	78.3	114.9	66.6	75.5
PA1666_at	PA1666_at	49.4	85.7	72.6	137.8	59.5	86.9
PA1667_at	PA1667_at	90.5	127	103.8	151.3	62.9	98.1
PA1668_at	PA1668_at	88	88	118.2	171.9	50.7	140.1
PA1669_at	PA1669_at	87.4	127.2	130	261.2	100.8	130.9
PA1670_stp1_at	PA1670_stp1_at	134.3	144.2	122.6	173	111.1	150.6
PA1671_stk1_at	PA1671_stk1_at	31.1	48.6	38.9	49.6	8.6	14.7
PA1672_at	PA1672_at	215.4	288	339	260	124.2	185.3
PA1673_at	PA1673_at	4030.1	4798.7	4607.1	6034.3	3662.6	5443.8
PA1674_folE2_at	PA1674_folE2_at	398.5	385.8	500	609.8	410.1	396
PA1675_at	PA1675_at	300.6	324.9	359.9	218.6	100.5	155.7
PA1676_at	PA1676_at	352.8	481.6	506.5	309.2	156.3	242.3
PA1677_at	PA1677_at	741.7	769.1	852.8	1340.5	727.5	962.4
PA1678_at	PA1678_at	481.7	486.9	488	478.2	245.8	402.4
PA1679_at	PA1679_at	305.3	404.9	281.4	560.2	373.1	515.2
PA1680_at	PA1680_at	67.3	117	112.3	137.8	51.5	87.3
PA1681_aroC_at	PA1681_aroC_at	665.2	736.7	718.7	649	365.6	530.6
PA1682_at	PA1682_at	84.6	120.4	119.6	130.8	61.2	128.3
PA1683_at	PA1683_at	167.9	219	246.5	383.7	226.8	271.5
PA1684_at	PA1684_at	247	261	314.8	645.8	311.3	359.8
PA1685_masA_at	PA1685_masA_at	216.3	244.2	234.9	539.8	262.4	324.5
PA1686_alkA_at	PA1686_alkA_at	155.9	207.7	175.6	403.9	187.7	305.8
PA1687_speE_at	PA1687_speE_at	90.2	107	113.2	133.6	53.7	99.5
PA1688_at	PA1688_at	234.6	190.5	217	288.8	128.1	200.2
PA1689_at	PA1689_at	162.5	192.6	161.9	510.1	234.4	305.9
PA1690_pscU_at	PA1690_pscU_at	42.4	36.2	47	30.7	23	37.3
PA1691_pscT_at	PA1691_pscT_at	22.6	43.2	30.5	36.6	18	24.5
PA1692_at	PA1692_at	115.5	130.7	132.9	127.9	65.2	105.2
PA1693_pscR_at	PA1693_pscR_at	124.8	114.8	123.9	129.7	96.6	109.4
PA1694_pscQ_at	PA1694_pscQ_at	63.5	91	81	65.4	51.6	50.7
PA1695_pscP_at	PA1695_pscP_at	8	18.9	16.3	5	1.7	3.3
PA1696_pscO_at	PA1696_pscO_at	35.7	34.8	32.6	12	13.4	23.5
PA1697_at	PA1697_at	73.3	83.7	68.1	88.3	47.5	57.6
PA1698_popN_at	PA1698_popN_at	39.4	64.1	46.6	31.1	13.3	34.5
PA1699_at	PA1699_at	38	39.9	35.8	26.1	4.7	21.4
PA1700_at	PA1700_at	150.5	159.8	116.3	77.3	22.3	58.6
PA1701_at	PA1701_at	87.6	136.4	112.5	63.9	36.2	65.1
PA1702_i_at	PA1702_i_at	21.2	55.3	27.1	31.1	27.8	32.5
PA1703_pcrD_at	PA1703_pcrD_at	79.9	108.9	87.2	62.1	34.6	59.9
PA1704_pcrR_at	PA1704_pcrR_at	53.8	66.7	46.9	40.3	15.3	37.5
PA1705_pcrG_i_at	PA1705_pcrG_i_at	72.9	126.8	111	104.2	77.8	158.7
PA1706_pcrV_at	PA1706_pcrV_at	68.6	141.8	84.2	84.3	68.5	116.5
PA1707_pcrH_at	PA1707_pcrH_at	103.9	138.4	114.7	135.7	61.6	99.7
PA1708_popB_at	PA1708_popB_at	210.1	222.8	216.2	257	137.6	177.3
PA1709_popD_at	PA1709_popD_at	132.7	167.6	132.6	202.6	112.5	145.6
PA1710_exsC_at	PA1710_exsC_at	692.6	711.3	667.5	879.6	373.3	598.4
PA1711_at	PA1711_at	912.9	1454.2	1204	1151.9	517.7	676.6
PA1712_exsB_at	PA1712_exsB_at	97.4	208.7	146.4	160.7	89.9	158.2
PA1713_exsA_at	PA1713_exsA_at	401.3	683.9	658.8	336	245.5	313.9
PA1714_at	PA1714_at	605.2	752.4	679.7	587.6	372.9	484.4
PA1715_pscB_at	PA1715_pscB_at	117.4	136.2	159.3	49.1	29.4	58.4
PA1716_pscC_at	PA1716_pscC_at	110.9	188.3	120.2	133.5	68.3	136.6
PA1717_pscD_at	PA1717_pscD_at	123.4	181.5	99.6	130.3	63.4	110.3
PA1718_pscE_at	PA1718_pscE_at	75.2	73.1	82.3	185.3	95.6	149.1
PA1719_pscF_at	PA1719_pscF_at	71.4	90.5	88.1	123.2	65.1	104.9
PA1720_pscG_at	PA1720_pscG_at	92.2	133.6	130.7	135.7	47.6	104.2
PA1721_pscH_at	PA1721_pscH_at	42.6	46.8	47.7	55	24.2	33.1
PA1722_pscI_at	PA1722_pscI_at	138.8	165.1	145.7	167.4	83.8	169.7
PA1723_pscJ_at	PA1723_pscJ_at	57.7	108.3	75.8	82.5	46.9	48.8
PA1724_pscK_at	PA1724_pscK_at	40.5	52.2	52	65.5	23.2	48.2
PA1725_pscL_at	PA1725_pscL_at	42.1	57.4	41.4	68.5	28.3	32.9
PA1726_bglX_at	PA1726_bglX_at	277.8	376.3	338.8	396.2	217	333.3
PA1727_at	PA1727_at	515	704.4	652.1	397.7	268.5	358.3
PA1728_at	PA1728_at	2115.4	2703	2801	1752.8	1084.3	1841.4
PA1729_at	PA1729_at	408.7	449.9	527.8	680	381.6	481.5
PA1730_at	PA1730_at	241.9	362.8	359.7	86.8	57.5	104.8
PA1731_at	PA1731_at	193.4	271.8	260.9	81.6	55.7	84.1
PA1732_at	PA1732_at	406.6	509	673.8	190.4	118.1	198.9
PA1733_at	PA1733_at	353.3	430.6	431.8	240	123	195.3
PA1734_at	PA1734_at	55.1	83	98.7	154.9	59.7	95.8
PA1735_at	PA1735_at	87.6	120.8	98.7	86.3	41.1	122.3
PA1736_at	PA1736_at	49.7	61.4	61.1	56.2	23.3	39.6
PA1737_at	PA1737_at	95	93.2	88.2	95.7	58.7	78.3
PA1738_at	PA1738_at	222.8	321.6	339.5	184.7	125.2	195.2
PA1739_at	PA1739_at	72.4	128.9	89	100	40.1	88.2
PA1740_at	PA1740_at	47.8	71.7	80.9	47.6	34.2	39.6
PA1741_at	PA1741_at	666	831.4	745.8	510.6	287.1	486.4
PA1742_at	PA1742_at	1585.1	1579.6	1978.3	1528.4	1112.1	1493.8
PA1743_at	PA1743_at	358.4	519.7	619.3	103.6	54.6	91
PA1744_at	PA1744_at	177.9	250.7	342.5	89.5	49.5	78.7
PA1745_at	PA1745_at	356	522.7	561.6	316.4	173.1	266
PA1746_at	PA1746_at	5446.9	6003.5	5371.8	6369.9	3558.8	5485.7
PA1747_at	PA1747_at	574.7	655	513.6	544	419.7	553.2
PA1748_at	PA1748_at	707.3	691	832.7	250.8	209.4	213.9
PA1749_at	PA1749_at	943.1	1125.4	1091.8	1721.1	1119.4	1659.6
PA1750_at	PA1750_at	903.1	813.2	704.1	1323.2	1054.3	1132.6
PA1751_at	PA1751_at	168	191	240.1	261.9	126.6	183.2
PA1752_at	PA1752_at	506	674.9	611.6	618.1	363.5	530.8
PA1753_at	PA1753_at	506.9	790.3	793.1	660.4	355.4	582.5
PA1754_cysB_at	PA1754_cysB_at	1100.8	1017.4	1060.8	2391.6	1238.2	1476.4
PA1755_at	PA1755_at	395	568.1	549.8	874.1	438.4	709.4
PA1756_cysH_at	PA1756_cysH_at	721.4	729	864.3	1800.6	692.5	835.8
PA1757_thrH_at	PA1757_thrH_at	132.4	160.7	171.9	175.1	112.4	149.8
PA1758_pabB_at	PA1758_pabB_at	64.8	77.1	101.7	123.6	45.1	64.7
PA1759_at	PA1759_at	319.1	396.8	511.3	501.4	345.1	435.3
PA1760_at	PA1760_at	162.1	194.8	221.9	307.8	205.5	248.5
PA1761_at	PA1761_at	295	357.7	420.5	684	478.4	626.1
PA1762_at	PA1762_at	60.9	73.8	74.1	87.9	66.2	116.4
PA1763_at	PA1763_at	40.9	51.5	33.9	56.9	28.6	40.7
PA1764_at	PA1764_at	18.9	39.8	22.9	23.6	13.3	23.8
PA1765_at	PA1765_at	98.7	115.6	128.4	66.9	47.2	51.9
PA1766_at	PA1766_at	365.6	385.7	362.6	1347.5	669.4	1012.8
PA1767_at	PA1767_at	433.3	331.5	308.5	1358	584.9	676.4
PA1768_at	PA1768_at	395.4	526.3	520.6	1284.8	628.8	920.9
PA1769_at	PA1769_at	665	976.3	1089.8	1224.7	739	1064.8
PA1770_ppsA_at	PA1770_ppsA_at	1276.8	1428.8	1411.6	1783.5	884.5	1183.7
PA1771_at	PA1771_at	33.9	53.4	56.8	128.2	41.1	91.1
PA1772_at	PA1772_at	1858.1	1795.1	1880.8	2378.4	1258.4	1404.5
PA1773_at	PA1773_at	314.5	304.9	380.8	317	182.8	250.1
PA1774_at	PA1774_at	374.9	335.7	408.4	929.3	516.2	726.6
PA1775_at	PA1775_at	798.4	801.8	666.8	1469.5	988.9	1342.2
PA1776_at	PA1776_at	1407.8	1645.9	1454.4	2322.5	1151.9	2034.8
PA1777_oprF_at	PA1777_oprF_at	5857.8	5575.5	4889.4	8865.4	5411.5	6316.8
PA1778_cobA_at	PA1778_cobA_at	37.9	56.3	33.2	25.7	25.6	41.1
PA1779_at	PA1779_at	7.9	9.1	20.6	22.3	7.5	13.8
PA1780_nirD_at	PA1780_nirD_at	11.2	24.4	18.3	22.1	4.8	18
PA1781_nirB_at	PA1781_nirB_at	5.1	5.7	4.5	6.9	5.6	7.8
PA1782_at	PA1782_at	66.3	91.8	66.8	88.8	40.6	62.8
PA1783_nasA_at	PA1783_nasA_at	13.4	20.6	12.5	7.3	2	12.9
PA1784_at	PA1784_at	230.3	260.9	241	122.3	78	120.8
PA1785_at	PA1785_at	24.2	10.2	19.5	10.1	8	5.6
PA1786_at	PA1786_at	81.2	109.1	76.8	53.7	55.4	48.9
PA1787_acnB_at	PA1787_acnB_at	1533.5	1968.7	1361	2653.6	1374.6	2085.8
PA1788_at	PA1788_at	314.9	435	437.3	357.4	188.9	324.8
PA1789_at	PA1789_at	3454.9	4501	4674.4	4211.6	2041.7	3389.7
PA1790_at	PA1790_at	471.7	659.5	613.9	244.4	177.9	231.6
PA1791_at	PA1791_at	139	157.4	153.6	142.9	97.1	113.5
PA1792_at	PA1792_at	263.5	394.5	295.9	332.7	151.3	179.3
PA1793_ppiB_at	PA1793_ppiB_at	2521.5	3108.1	3470.2	3691	2205.2	2734.5
PA1794_glnS_at	PA1794_glnS_at	655.1	704.1	736.6	1050.3	475.4	701.5
PA1795_cysS_at	PA1795_cysS_at	888.7	1020.9	996.7	1316.6	731.5	941.2
PA1796_folD_at	PA1796_folD_at	337.5	313.4	342.9	594.1	249	350.7
PA1797_at	PA1797_at	9.1	25.6	16.2	39	19.8	34.8
PA1798_at	PA1798_at	506.5	665.3	620	505	275.5	443.8
PA1799_at	PA1799_at	457.4	442.6	582.6	531.3	262.4	473.2
PA1800_tig_at	PA1800_tig_at	2173.4	2279.7	1975.2	3695	1776.6	2371.3
PA1801_clpP_at	PA1801_clpP_at	2411.3	2973.4	2742.7	4949.8	2614.3	4051.9
PA1802_clpX_at	PA1802_clpX_at	1935	2197.1	2262.1	3988.9	2163	2967.9
PA1803_lon_at	PA1803_lon_at	2102.4	2809.1	2534	2233.7	1235.7	1740.3
PA1804_hupB_at	PA1804_hupB_at	8191.1	8484.4	6464.9	8782.8	5910.4	8729
PA1805_ppiD_at	PA1805_ppiD_at	1054.2	1119.1	1147.3	2485.7	1298.8	1439.8
PA1806_fabI_at	PA1806_fabI_at	379.4	405.3	402.6	1003.4	450.2	661.1
PA1807_at	PA1807_at	98.7	130.8	149.6	317.7	228.1	278.4
PA1808_at	PA1808_at	123.1	132.2	139.9	443.2	188	254.2
PA1809_at	PA1809_at	111.5	146.1	186	402.6	176.7	257
PA1810_at	PA1810_at	46.7	65.8	59	182.2	81	117.2
PA1811_at	PA1811_at	140.9	197.9	267.7	376.9	204.5	275.9
PA1812_mltD_at	PA1812_mltD_at	1489	1696.7	1612.9	2145.7	1306.9	1706.7
PA1813_at	PA1813_at	705.6	931.9	839.4	1215.9	701.2	1151.8
PA1814_at	PA1814_at	647.3	870.2	665.4	901	501.1	753.3
PA1815_rnhA_at	PA1815_rnhA_at	424.3	525.3	429.5	539.7	323.6	516.8
PA1816_dnaQ_at	PA1816_dnaQ_at	767.4	780.6	608.4	1220.1	739.1	794.2
PA1817_at	PA1817_at	232	294.9	298.5	513.2	328.9	407
PA1818_at	PA1818_at	195.2	288.4	282.2	568.1	354.7	589.9
PA1819_at	PA1819_at	261.6	304.8	414.4	446.2	188.9	350.1
PA1820_nhaB_at	PA1820_nhaB_at	94.8	83.5	92.7	139.9	81.2	90.3
PA1821_at	PA1821_at	759	997.8	1017.4	953.4	576.3	819.9
PA1822_at	PA1822_at	351.1	418.1	389.5	414	238.5	357.1
PA1823_at	PA1823_at	550.6	775.6	569.1	643.1	394.8	583.4
PA1824_at	PA1824_at	123.1	110.1	170.1	88.3	58.4	71.6
PA1825_at	PA1825_at	360	375	428.6	233.7	132.6	171.8
PA1826_at	PA1826_at	154.2	159	193.1	108.9	78	106.5
PA1827_at	PA1827_at	60	72.7	85	105.3	52.7	65.5
PA1828_at	PA1828_at	249.2	189.4	214.6	323.3	202.1	225.7
PA1829_at	PA1829_at	62.6	95.8	140.7	135.7	83.2	85.1
PA1830_at	PA1830_at	6620.4	6741	5476.5	7237.8	4193.1	6224.9
PA1831_at	PA1831_at	258.4	336.3	301.8	107.1	57.5	100
PA1832_at	PA1832_at	637.3	735.5	586.3	930.8	546	669.2
PA1833_at	PA1833_at	709.7	718.3	852.8	1378.3	537.4	691.6
PA1834_at	PA1834_at	177.7	230.8	235.2	183.4	138.9	134.4
PA1835_at	PA1835_at	494.2	691.6	644.9	635	451.9	642.8
PA1836_at	PA1836_at	259.2	373.9	319.9	269.4	158.7	273.2
PA1837_at	PA1837_at	473.3	707.4	1376.2	1678.2	802	890.7
PA1838_cysI_at	PA1838_cysI_at	234.8	268.4	463.5	930.5	280.8	285.8
PA1839_at	PA1839_at	119.4	139.4	139.2	106.9	42.9	82.5
PA1840_at	PA1840_at	488.6	640.1	684.5	612.6	388.4	515
PA1841_at	PA1841_at	209.4	251.4	244.5	212.1	130.6	156.4
PA1842_at	PA1842_at	296.1	494.1	469.4	532.7	198.9	458.3
PA1843_metH_at	PA1843_metH_at	159.3	208.8	202.1	276.5	150.4	224.4
PA1844_at	PA1844_at	40.3	51	34	46.8	17	47.4
PA1845_at	PA1845_at	12.3	22.6	24.6	48.8	29.4	38.2
PA1846_cti_at	PA1846_cti_at	155.8	181.6	206	404.1	166.8	224.9
PA1847_at	PA1847_at	1545.4	1953.1	1943.9	5609.1	3643.3	5149.7
PA1848_at	PA1848_at	34.5	34.3	48.5	53.8	30.3	48.2
PA1849_at	PA1849_at	1.8	1.8	16.2	6.9	15.3	31.5
PA1850_at	PA1850_at	90.9	93	116.5	108	71.4	105.8
PA1851_at	PA1851_at	89.4	129.2	141.2	144.4	67.5	106.5
PA1852_at	PA1852_at	994.5	1115.1	1781.4	1421.4	801.4	979.8
PA1853_at	PA1853_at	596.4	693.6	763.8	268.1	144.9	213.9
PA1854_at	PA1854_at	50.1	86.5	80.6	1332.4	698.6	1145.1
PA1855_r_at	PA1855_r_at	347	420.1	345.4	3366.9	1989.1	2719.7
PA1856_at	PA1856_at	105.8	138.9	163.3	1876.5	865.6	1653
PA1857_at	PA1857_at	307.1	356.7	463.3	633.4	268.9	374.8
PA1858_str_at	PA1858_str_at	124.1	116.8	114.6	109.2	56.7	128
PA1859_at	PA1859_at	38.3	71.2	75	49.1	44.5	58.5
PA1860_at	PA1860_at	475.1	664.9	630.2	289.7	133.9	261.8
PA1861_modC_at	PA1861_modC_at	128.3	155.7	171.2	233.6	116.5	172
PA1862_modB_at	PA1862_modB_at	157.4	217.4	221.3	232.4	113.3	222.9
PA1863_modA_at	PA1863_modA_at	134.1	188.5	139	332.6	155.7	212.7
PA1864_at	PA1864_at	42.2	57.3	84.5	67.3	32.4	66
PA1865_at	PA1865_at	155	133.9	181.5	250.4	221.7	289.5
PA1866_at	PA1866_at	86.1	150	121.8	181.8	95.9	142.4
PA1867_at	PA1867_at	32.3	48.4	30.2	27.8	17	22.8
PA1868_xqhA_at	PA1868_xqhA_at	43.6	101.2	89.6	70.7	34.3	37.2
PA1869_at	PA1869_at	1854.2	2108.8	1948.2	261.8	196.5	345.3
PA1870_at	PA1870_at	142.1	154	182.4	57.8	38.7	57.6
PA1871_lasA_at	PA1871_lasA_at	1361.1	1165.4	1552.8	142.9	61.1	99.8
PA1872_at	PA1872_at	318.1	373.5	545.3	826.2	318.2	488.1
PA1873_at	PA1873_at	36.1	42.4	36.8	50.4	33.1	45.3
PA1874_at	PA1874_at	128.7	191.4	157.9	131.3	76.4	98.5
PA1875_at	PA1875_at	70.3	61.2	72.5	52.6	28.3	39.8
PA1876_at	PA1876_at	114.4	178	150.2	103.3	47.1	67.7
PA1877_at	PA1877_at	39.7	70.5	67.1	53.7	41.8	61.7
PA1878_at	PA1878_at	95	106.7	88.4	115.4	89.8	107
PA1879_at	PA1879_at	42.2	68.7	70.6	73.1	20.6	65.8
PA1880_at	PA1880_at	376	388.6	526.8	223	136.4	151.4
PA1881_at	PA1881_at	157.6	219.4	209.3	107.2	48.7	51.4
PA1882_at	PA1882_at	75.2	90.5	89.2	418.7	308.6	373.4
PA1883_at	PA1883_at	53.6	101.1	55.6	260	173.8	182.7
PA1884_at	PA1884_at	60.3	64.2	89.4	77.4	41.5	60.6
PA1885_at	PA1885_at	144.4	177.3	200.1	222.8	102.4	163.4
PA1886_polB_at	PA1886_polB_at	225.1	250.2	267.2	222.6	120.3	165.4
PA1887_at	PA1887_at	897.3	884.7	969.5	70.6	30	80.1
PA1888_at	PA1888_at	887.6	1040.3	1226.3	58.2	49.9	57.7
PA1889_at	PA1889_at	158	167.4	176.8	158.5	94.8	148.6
PA1890_at	PA1890_at	523.9	513.5	523.7	661.1	354.7	576.2
PA1891_at	PA1891_at	43.1	71	44.3	40	27.4	41.7
PA1892_at	PA1892_at	34.9	42.8	47.6	23.9	14.7	23.7
PA1893_at	PA1893_at	9.9	31.2	36.9	43.2	27	26.6
PA1894_at	PA1894_at	48.5	63.5	52.8	97.4	48.7	66.4
PA1895_at	PA1895_at	43.2	47.8	43.7	71	40.8	54.9
PA1896_at	PA1896_at	34.5	30.6	29.7	45.1	26.3	30.7
PA1897_at	PA1897_at	82.5	35	25.5	66.9	38.9	38.5
PA1898_at	PA1898_at	122.7	164.9	144.8	123.5	91	105
PA4210_s_at	PA4210_s_at	73.3	55.4	101.1	3.5	11	3.6
PA4211_g_at	PA4211_g_at	1938.2	1466.6	1894.2	72.9	32.8	64.2
PA1901_s_at	PA1901_s_at	1609.3	1203.8	1591.8	281.5	249.1	354.4
PA1902_s_at	PA1902_s_at	179	108.4	140	21.7	3.7	18.1
PA1903_s_at	PA1903_s_at	928.6	608.8	745.1	50.1	35.2	54.1
PA1904_s_at	PA1904_s_at	654	529.5	608.3	7.1	5.1	36
PA1905_s_at	PA1905_s_at	839.4	652.8	860.6	76.6	46.5	65.2
PA1906_at	PA1906_at	53.2	71.4	65.4	80.2	42.6	67.6
PA1907_at	PA1907_at	18.6	34.6	29.3	41	20.5	22.4
PA1908_at	PA1908_at	20.4	21.2	22.8	26.1	3.5	32.3
PA1909_at	PA1909_at	27.7	67.3	43.1	58.3	51.4	46.2
PA1910_at	PA1910_at	31.7	39.6	34.9	77	59.2	75.1
PA1911_at	PA1911_at	47.3	52.9	57	554.1	300.5	347.6
PA1912_at	PA1912_at	33.2	58.2	51.6	693.5	326.3	422.2
PA1913_at	PA1913_at	111.5	145.3	152.9	215.9	127.2	150.3
PA1914_at	PA1914_at	10.5	27.8	26.7	12	18.9	12.1
PA1915_at	PA1915_at	83.7	126.7	172.6	115	69.2	68.8
PA1916_at	PA1916_at	18.2	19.7	17.4	46.1	29.5	26
PA1917_at	PA1917_at	12.1	24.7	14.1	23.6	18.5	9.3
PA1918_at	PA1918_at	31.2	14.6	18	34	25.4	54.8
PA1919_at	PA1919_at	31.2	43.7	45.2	109.2	79	55.6
PA1920_at	PA1920_at	64.1	87	80.6	1057.7	734.6	800.7
PA1921_at	PA1921_at	17.5	21.3	16.2	1.8	3.1	10.4
PA1922_at	PA1922_at	21.2	18	27.4	16.6	22.9	20
PA1923_at	PA1923_at	37.8	64	47.9	45.4	26.7	45.2
PA1924_at	PA1924_at	6.5	9.5	31.2	30.1	17.1	13.7
PA1925_at	PA1925_at	20.9	52.4	28.8	35.7	26.3	39.2
PA1926_at	PA1926_at	172.3	173.8	205.8	160.4	79.8	127.5
PA1927_metE_at	PA1927_metE_at	24.3	35.5	42.9	54.1	25.9	25.3
PA1928_rimJ_at	PA1928_rimJ_at	100.4	105.9	101.8	184.1	75	107.1
PA1929_i_at	PA1929_i_at	71.8	81	109.9	80.9	19.7	47.1
PA1930_at	PA1930_at	128.7	283.1	304.8	75.2	40.1	49.8
PA1931_at	PA1931_at	281.3	384.6	438	116.6	70.8	123.5
PA1932_at	PA1932_at	55.5	94.4	100.4	65.3	33	46.9
PA1933_at	PA1933_at	93.2	100.2	141	63.3	45.2	58.8
PA1934_at	PA1934_at	289	265.5	292.8	383.3	200.6	273.5
PA1935_at	PA1935_at	93.8	124.5	148.7	62.8	42.3	74.7
PA1936_at	PA1936_at	24.7	45	45	43.4	23.8	25.5
PA1939_at	PA1939_at	209.3	172.4	212.4	382.4	241.7	413.5
PA1940_at	PA1940_at	57.9	85.8	71.6	104.8	74.9	111.6
PA1941_at	PA1941_at	128.4	197.2	154.2	186.2	138.7	128.1
PA1942_at	PA1942_at	314.1	417.9	397.6	179.8	173.9	230
PA1943_at	PA1943_at	366.4	437.6	498.1	376.7	228.7	355.4
PA1944_at	PA1944_at	194.8	310.3	263.5	202.7	110.2	180.2
PA1945_at	PA1945_at	143	183.7	222.7	55.9	53.8	54.4
PA1946_rbsB_at	PA1946_rbsB_at	1422.8	1792.1	1612.4	2061.6	1268.9	1518.1
PA1947_rbsA_at	PA1947_rbsA_at	361.4	554.9	536.6	516.6	341.9	445.3
PA1948_rbsC_at	PA1948_rbsC_at	227	286.1	285.1	318.3	273.3	331.9
PA1949_rbsR_at	PA1949_rbsR_at	980.9	1273.4	1251.9	1318.4	1041.1	1390.7
PA1950_rbsK_at	PA1950_rbsK_at	1985.5	2932.5	2409.4	2036.5	1582	2851.9
PA1951_at	PA1951_at	133.3	217.7	178.4	59.7	44.4	63.9
PA1952_at	PA1952_at	17.6	19.7	20.7	16.6	11.3	16.6
PA1953_at	PA1953_at	3.4	4.2	5.1	3.1	2.1	3.2
PA1954_at	PA1954_at	40.3	41.5	39.6	56.8	36.2	33.4
PA1955_at	PA1955_at	7.9	9.3	1.8	16.9	1.9	2.9
PA1956_at	PA1956_at	23.8	49.2	40	31	19.3	22.8
PA1957_at	PA1957_at	286.5	305	237.7	212.2	118.6	208.8
PA1958_at	PA1958_at	316.2	378.3	351.5	401.8	243.7	340.5
PA1959_bacA_at	PA1959_bacA_at	100.2	152.2	160.4	146.1	65.8	123.7
PA1960_at	PA1960_at	82.9	86.2	88.7	58.6	51.3	58
PA1961_at	PA1961_at	50	53.5	79.7	107.6	53.7	75.9
PA1962_at	PA1962_at	24.3	31	39	17.2	10.4	23.4
PA1963_at	PA1963_at	328.6	462.7	459.3	1006.3	727.3	1048.3
PA1964_at	PA1964_at	379.6	402.5	411.9	647.8	293	404
PA1965_at	PA1965_at	290.3	417.9	421.9	331.8	195	260.7
PA1966_at	PA1966_at	189.6	181.3	201.4	154.7	94	142.1
PA1967_at	PA1967_at	178.7	202.4	200.6	368.6	209.8	379.9
PA1968_at	PA1968_at	536.6	545.5	632.5	612.4	345.7	570
PA1969_at	PA1969_at	468.9	513.6	540.8	1766.4	954.4	1453.9
PA1970_at	PA1970_at	4681.3	5542	4836.6	2693.4	1878.6	2314.6
PA1971_braZ_at	PA1971_braZ_at	69.8	91.7	71.1	419.8	146.3	200.5
[truncated: 3,902 more rows]
[truncated: 3 more columns]

## Sheet: SAM Plot data
1.57349	3.7713	1.38636	3.30168	-1.2855	-3.47294	-13.1091	-15.2944	-10.9239
1.5803	3.78025	0.00162227	0.0579385	-1.2977	-3.51781	10.4597	8.27448	12.645
1.58275	3.78167	0.15821	0.386362	-1.29936	-3.5211
1.58532	3.79722	0.613062	1.33547	-1.30077	-3.52276
1.58964	3.81336	0.0109856	0.0813968	-1.30142	-3.52364
1.59579	3.82313	0.145374	0.353553	-1.30306	-3.53184
1.59783	3.82959	0.502002	1.0851	-1.305	-3.54852
1.59999	3.8326	0.0398345	0.140866	-1.30658	-3.55284
1.60488	3.85676	-0.00288985	0.0525734	-1.30762	-3.55559
1.60848	3.86955	0.203183	0.46765	-1.30847	-3.5587
1.61112	3.87025	1.18646	2.75179	-1.31015	-3.56448
1.615	3.89746	0.208471	0.482144	-1.31097	-3.56481
1.61657	3.89803	0.110223	0.286286	-1.31203	-3.57161
1.61825	3.89814	0.474574	1.03798	-1.31531	-3.58055
1.62005	3.90129	0.152007	0.366937	-1.31852	-3.59676
1.62143	3.90212	-0.260674	-0.480603	-1.31957	-3.60129
1.6232	3.91179	0.0437686	0.150248	-1.32034	-3.6047
1.62681	3.92708	-0.0678706	-0.075869	-1.3258	-3.63139
1.63091	3.92719	-0.114342	-0.177202	-1.33075	-3.64641
1.63558	3.93958	0.919727	2.06182	-1.33267	-3.65083
1.63781	3.9431	0.171712	0.416455	-1.33519	-3.66219
1.64002	3.94319	-0.863898	-2.01548	-1.34145	-3.68978
1.64237	3.94468	0.0049247	0.0629841	-1.34491	-3.70528
1.64529	3.95259	-0.695363	-1.502	-1.34732	-3.71811
1.64773	3.95378	0.139954	0.341923	-1.3494	-3.72289
1.65123	3.95967	0.18401	0.435831	-1.35023	-3.72431
1.65461	3.96179	-0.215003	-0.373709	-1.35333	-3.73725
1.65704	3.97381	-0.238959	-0.424119	-1.3588	-3.75357
1.65938	3.9795	0.112098	0.289409	-1.36005	-3.76312
1.66501	4.00721	-0.347954	-0.650414	-1.36079	-3.7657
1.66754	4.02599	-0.323471	-0.601537	-1.36203	-3.77622
1.67613	4.07831	-0.431093	-0.820268	-1.36477	-3.79548
1.67893	4.08102	-0.0582327	-0.0567596	-1.36748	-3.79987
1.6821	4.08111	0.652613	1.4182	-1.36898	-3.80578
1.68428	4.08249	-0.410428	-0.774922	-1.36994	-3.81053
1.68739	4.10002	-0.404914	-0.761073	-1.37532	-3.83218
1.69109	4.1176	0.416276	0.917033	-1.37756	-3.83461
1.7011	4.14946	-0.501876	-0.995822	-1.37857	-3.84485
1.70423	4.16119	-0.706894	-1.53117	-1.38118	-3.84875
1.70854	4.16918	0.52177	1.13236	-1.38201	-3.84945
1.71173	4.17711	-1.26144	-3.35231	-1.38274	-3.85078
1.71613	4.18573	-1.14205	-2.93893	-1.39186	-3.90042
1.71952	4.21458	-0.266711	-0.490696	-1.39293	-3.90167
1.72191	4.22038	-0.751508	-1.67056	-1.39711	-3.90743
1.72482	4.2438	0.592375	1.30069	-1.39804	-3.90927
1.72826	4.25099	0.674719	1.46424	-1.39958	-3.90944
1.73077	4.25977	-0.0475981	-0.0349448	-1.40547	-3.94573
1.73363	4.27836	0.746022	1.60827	-1.4097	-3.96652
1.73675	4.28059	-1.00293	-2.46717	-1.41418	-3.98592
1.74177	4.29359	0.971466	2.19806	-1.41523	-3.99346
1.74604	4.29467	1.36799	3.24337	-1.41581	-3.9939
1.74879	4.29741	1.53835	3.69457	-1.41821	-3.99799
1.75125	4.2999	-0.839515	-1.9384	-1.41946	-4.00635
1.75577	4.31424	-0.776967	-1.74538	-1.41999	-4.00706
1.75983	4.32329	0.236497	0.545565	-1.42237	-4.01788
1.76381	4.32794	-0.436904	-0.833548	-1.4234	-4.02035
1.76743	4.33927	-0.517901	-1.03314	-1.42644	-4.05028
1.76978	4.34789	0.341972	0.764202	-1.4273	-4.05117
1.77321	4.36472	0.446801	0.978406	-1.43173	-4.07122
1.77614	4.37035	0.109651	0.285663	-1.43263	-4.07342
1.78024	4.37231	0.620437	1.35	-1.4341	-4.08338
1.78594	4.40451	-0.826408	-1.89733	-1.43475	-4.08554
1.78898	4.42381	0.346466	0.768866	-1.43757	-4.09336
1.79166	4.42745	0.422019	0.924616	-1.44034	-4.10999
1.79453	4.43065	-1.62781	-4.80966	-1.44323	-4.11112
1.79788	4.43519	0.500578	1.08301	-1.4446	-4.11882
1.80267	4.4428	0.596341	1.30772	-1.44525	-4.12077
1.80458	4.44413	0.544933	1.18982	-1.44582	-4.12193
1.80714	4.44579	0.503939	1.09279	-1.44786	-4.1282
1.81138	4.4463	0.740955	1.59273	-1.4517	-4.13761
1.81513	4.44921	-1.21442	-3.17136	-1.45301	-4.14179
1.81674	4.44968	1.45798	3.4944	-1.45385	-4.14531
1.82224	4.46711	-1.85421	-5.78564	-1.45444	-4.14758
1.82443	4.47127	0.823923	1.79168	-1.45561	-4.15318
1.82729	4.47482	-0.999606	-2.45784	-1.45781	-4.15765
1.82994	4.48014	-0.506525	-1.00559	-1.45946	-4.16036
1.83382	4.48538	-0.274012	-0.50048	-1.46039	-4.16187
1.84399	4.5261	-0.596489	-1.23878	-1.46457	-4.18911
1.84667	4.52921	-0.758342	-1.68703	-1.46523	-4.18934
1.85253	4.53551	-1.3128	-3.57521	-1.4669	-4.19244
1.86665	4.59375	-0.758831	-1.69079	-1.46792	-4.19653
1.87111	4.60013	-1.12673	-2.8741	-1.469	-4.1997
1.87405	4.61152	-0.644763	-1.35816	-1.47025	-4.21511
1.87701	4.61799	-0.546923	-1.09581	-1.47235	-4.2189
1.87918	4.62714	0.230149	0.536327	-1.47608	-4.22477
1.88401	4.63914	-0.379087	-0.706924	-1.47833	-4.22781
1.88724	4.64061	-0.388222	-0.72106	-1.47981	-4.24586
1.88964	4.64753	-0.564982	-1.15966	-1.4824	-4.25104
1.89254	4.65119	-0.405186	-0.761229	-1.48583	-4.27699
1.89729	4.66754	-0.110492	-0.168149	-1.48796	-4.28855
1.90942	4.70675	0.216535	0.506168	-1.48918	-4.29717
1.91209	4.70919	1.42479	3.39277	-1.49108	-4.30616
1.91581	4.72053	1.40619	3.3653	-1.49282	-4.30634
1.91834	4.72387	1.27011	2.95333	-1.49642	-4.32661
1.92359	4.74773	1.11774	2.57125	-1.49764	-4.32801
1.92804	4.74894	1.2967	3.04507	-1.50074	-4.3444
1.93802	4.78703	1.46748	3.52735	-1.50325	-4.34853
1.94198	4.79179	1.02418	2.33276	-1.5058	-4.36965
1.94714	4.79645	1.05466	2.40672	-1.50795	-4.37112
1.95028	4.80689	1.28123	2.97922	-1.50977	-4.37886
1.95455	4.8087	1.26438	2.94502	-1.51077	-4.37955
1.96111	4.83507	0.490146	1.06459	-1.51178	-4.38274
1.96442	4.84015	-0.401385	-0.753613	-1.51295	-4.38649
1.9698	4.84118	1.1735	2.71843	-1.51411	-4.38714
1.9755	4.84643	1.39385	3.30877	-1.51536	-4.39881
1.97997	4.86527	0.963845	2.17624	-1.5167	-4.40305
1.98793	4.88963	1.29338	3.02951	-1.51736	-4.40759
1.99229	4.90591	0.674217	1.4639	-1.5196	-4.41053
2.00073	4.9455	-0.60256	-1.24955	-1.52188	-4.41354
2.00303	4.95126	-0.0617933	-0.0631447	-1.52284	-4.4185
2.00651	4.95656	0.261817	0.588866	-1.52399	-4.42152
2.01795	5.00466	0.218226	0.508579	-1.52567	-4.42327
2.02495	5.04544	0.166056	0.403634	-1.52958	-4.44661
2.03124	5.04749	-0.488222	-0.95565	-1.53121	-4.44859
2.04192	5.07134	0.419423	0.923182	-1.53249	-4.45623
2.06121	5.18028	1.08358	2.48457	-1.53374	-4.45711
2.06539	5.18929	-0.334505	-0.620663	-1.53495	-4.45967
2.07082	5.19626	0.641196	1.39286	-1.53936	-4.48597
2.07632	5.21455	-0.636364	-1.33305	-1.5403	-4.48747
2.08123	5.23574	-0.0555557	-0.0499887	-1.54248	-4.49562
2.08606	5.25973	-0.927319	-2.22845	-1.54352	-4.50749
2.10193	5.37727	-0.34111	-0.631914	-1.5459	-4.51356
2.10953	5.41355	-0.0980772	-0.136544	-1.54882	-4.53139
2.11455	5.43103	1.29784	3.04576	-1.54993	-4.5322
2.12115	5.45501	-0.0640706	-0.0649536	-1.55116	-4.53238
2.12794	5.47948	-0.871646	-2.03371	-1.55337	-4.53857
2.13303	5.49404	-1.09991	-2.78745	-1.55439	-4.54032
2.13999	5.53141	-0.294492	-0.548343	-1.5565	-4.56161
2.14581	5.56534	-0.149579	-0.24537	-1.56513	-4.59332
2.15574	5.60191	-1.64288	-4.87747	-1.57084	-4.61877
2.16341	5.60338	-0.89984	-2.13637	-1.57276	-4.61952
2.16745	5.60813	-0.303527	-0.565076	-1.57548	-4.63154
2.17297	5.60974	1.12123	2.58746	-1.57916	-4.64667
2.17926	5.62389	-1.35233	-3.73442	-1.58323	-4.64971
2.18632	5.64309	-1.12814	-2.87971	-1.58428	-4.65116
2.20602	5.75866	-0.692894	-1.49246	-1.58559	-4.65529
2.22495	5.81027	-1.12883	-2.88434	-1.58982	-4.66814
2.23231	5.8203	-0.169944	-0.288637	-1.59291	-4.67358
2.23851	5.83855	-0.354637	-0.660831	-1.59554	-4.68355
2.24459	5.84475	0.0212539	0.105892	-1.59673	-4.68389
2.25498	5.96707	-0.267347	-0.490717	-1.59969	-4.70962
2.26383	5.98219	-1.00248	-2.4662	-1.60097	-4.71188
2.27706	5.98506	1.27782	2.9689	-1.60192	-4.71531
2.28542	6.02171	0.288161	0.659048	-1.60307	-4.72106
2.29133	6.03613	-0.044791	-0.0318828	-1.60452	-4.727
2.29907	6.06124	-0.398283	-0.748777	-1.60576	-4.72981
2.30483	6.07343	-0.495999	-0.978333	-1.60688	-4.73014
2.31195	6.07469	-0.813344	-1.8587	-1.61237	-4.77331
2.31758	6.0757	-0.379817	-0.708558	-1.61397	-4.77441
2.32329	6.08905	1.06468	2.43458	-1.61583	-4.78
2.33585	6.12315	0.195524	0.454926	-1.61732	-4.78037
2.34576	6.13374	0.111663	0.287649	-1.62003	-4.78432
2.35223	6.17038	-0.320507	-0.59546	-1.62338	-4.79181
2.35626	6.1733	0.441254	0.969047	-1.62452	-4.79765
2.3653	6.20317	-0.233278	-0.411146	-1.62554	-4.79776
2.36988	6.20416	0.231967	0.539309	-1.62669	-4.80246
2.37807	6.23302	-1.16839	-3.03217	-1.62931	-4.82171
2.38805	6.26248	-1.03316	-2.55854	-1.63043	-4.82576
2.40119	6.3395	-0.617939	-1.28843	-1.63146	-4.82596
2.4068	6.34646	-1.25927	-3.34949	-1.63257	-4.83077
2.41435	6.35487	-0.617283	-1.28703	-1.63373	-4.83126
2.42322	6.36159	-0.717549	-1.56634	-1.63482	-4.83396
2.43132	6.37466	-0.471775	-0.924319	-1.63688	-4.83586
2.44334	6.39694	1.20111	2.7857	-1.63838	-4.84145
2.45048	6.39712	1.16816	2.70876	-1.64067	-4.8553
2.46405	6.43887	1.06951	2.44365	-1.64507	-4.8804
2.4749	6.48524	-0.43069	-0.820099	-1.64747	-4.89382
2.48763	6.50957	-0.946458	-2.28292	-1.64954	-4.89901
2.49628	6.55698	-1.54745	-4.5305	-1.65053	-4.90167
2.50747	6.58725	0.775913	1.67452	-1.65389	-4.91359
2.52594	6.59845	0.180755	0.433113	-1.6555	-4.91503
2.54086	6.68309	-0.522218	-1.04088	-1.65755	-4.9341
2.55177	6.68924	0.662951	1.43814	-1.66017	-4.9375
2.56256	6.73954	-1.08188	-2.73045	-1.66268	-4.93871
2.57996	6.76194	0.456632	0.995928	-1.66699	-4.98046
2.5902	6.86487	-1.11273	-2.83616	-1.66898	-4.98671
2.6032	6.86963	-0.865783	-2.02046	-1.67254	-4.99339
2.61839	6.88393	-1.12066	-2.86143	-1.67383	-4.99564
2.63559	6.98158	0.508263	1.10263	-1.67508	-4.99879
2.66496	7.12646	-0.352579	-0.657172	-1.67668	-5.00422
2.6766	7.24308	-0.115581	-0.178769	-1.67892	-5.00978
2.69075	7.24984	-0.605931	-1.25726	-1.68489	-5.03734
2.7024	7.25878	0.106829	0.279523	-1.68671	-5.04946
2.7193	7.28321	-0.0835794	-0.106879	-1.6881	-5.04964
2.73357	7.36246	0.861266	1.91994	-1.68944	-5.0549
2.74846	7.3865	0.567028	1.24172	-1.692	-5.07018
2.76121	7.39974	-0.207001	-0.360012	-1.69356	-5.07262
2.77791	7.40361	-0.974655	-2.36743	-1.69881	-5.10153
2.79185	7.43715	-0.56937	-1.17363	-1.70047	-5.1063
2.82925	7.47112	-0.752031	-1.67342	-1.7021	-5.1081
2.84729	7.52456	0.322606	0.725903	-1.70432	-5.11275
2.86735	7.62579	-0.596145	-1.23804	-1.706	-5.1241
2.88431	7.66552	-0.666092	-1.41509	-1.70729	-5.12445
2.90531	7.75021	0.741778	1.59415	-1.71377	-5.16709
2.92247	7.75053	-0.202092	-0.34859	-1.71515	-5.17109
2.94688	7.75591	-0.0622997	-0.0631558	-1.71777	-5.17972
2.99072	7.93814	-0.618482	-1.28988	-1.7189	-5.18178
3.0127	7.95522	-0.31843	-0.593471	-1.72113	-5.19074
3.04213	7.96408	-1.05125	-2.62259	-1.72268	-5.1993
3.06098	7.96591	-0.0891538	-0.115893	-1.72569	-5.22223
3.08176	8.0814	0.555926	1.21617	-1.72715	-5.22565
3.11289	8.13351	-0.810548	-1.85042	-1.7294	-5.24023
3.17418	8.65622	-0.834521	-1.92132	-1.73101	-5.24235
3.19775	8.70663	-0.46671	-0.905929	-1.73292	-5.25656
3.22984	8.70992	-0.330287	-0.615	-1.7344	-5.261
3.25756	8.71407	0.157688	0.385284	-1.73591	-5.26131
3.35958	9.31445	0.899396	2.01057	-1.73724	-5.26343
3.38322	9.46878	0.853274	1.89012	-1.73837	-5.27042
3.42259	9.61873	0.0336499	0.129213	-1.74029	-5.27369
3.46498	9.63408	-0.889558	-2.09947	-1.74186	-5.28056
3.50591	9.92764	-0.155383	-0.257806	-1.74418	-5.29813
3.57151	10.1039	-0.100625	-0.138792	-1.74922	-5.30607
3.64441	10.1169	0.875523	1.95452	-1.75314	-5.32014
3.73405	10.4993	0.676018	1.46612	-1.75452	-5.32813
3.77643	10.5873	-0.549969	-1.10668	-1.75665	-5.33441
3.87811	12.0265	-0.425496	-0.808642	-1.75826	-5.34115
3.95537	12.2094	0.282665	0.641874	-1.76066	-5.36794
4.05541	12.3313	-0.349751	-0.652313	-1.76278	-5.37083
4.11263	12.6831	-0.55662	-1.13844	-1.76451	-5.37257
4.26895	13.6165	-0.205961	-0.357948	-1.76686	-5.37909
4.44944	15.3267	-0.0148192	0.0307811	-1.77026	-5.40301
4.50505	15.3342	-0.270272	-0.496514	-1.77192	-5.40648
4.57076	15.5174	-1.88189	-5.90459	-1.77739	-5.41668
4.69704	16.4911	-0.425122	-0.808517	-1.77887	-5.41681
5.01505	19.299	-0.86017	-2.00323	-1.78294	-5.44367
5.1877	19.9258	0.576242	1.26461	-1.78436	-5.44809
5.4613	22.4816	-1.00364	-2.46801	-1.78553	-5.45346
5.69379	23.0427	-1.02037	-2.52194	-1.7884	-5.46879
5.99012	23.1074	-1.06478	-2.66383	-1.79625	-5.52067
6.54079	23.6196	-0.81847	-1.87431	-1.8016	-5.566
7.25771	26.131	0.299991	0.684884	-1.80389	-5.56838
8.40537	31.9208	0.578991	1.27177	-1.80669	-5.59474
10.4597	48.1458	-1.30926	-3.56104	-1.8085	-5.59685
2.7024	7.25878	-0.723042	-1.57743	-1.81102	-5.60953
2.7193	7.28321	0.290242	0.668393	-1.81584	-5.6259
2.73357	7.36246	0.806063	1.74222	-1.81801	-5.63506
2.74846	7.3865	-0.511712	-1.01963	-1.81953	-5.64825
2.76121	7.39974	-0.0499733	-0.0387866	-1.82153	-5.65013
2.77791	7.40361	0.0698463	0.204367	-1.82287	-5.65141
2.79185	7.43715	0.179319	0.428753	-1.82464	-5.65542
2.82925	7.47112	0.81456	1.77039	-1.82939	-5.66033
2.84729	7.52456	0.80781	1.74881	-1.83375	-5.69086
2.86735	7.62579	0.70482	1.52173	-1.83621	-5.71784
2.88431	7.66552	1.28566	2.99485	-1.83798	-5.72465
2.90531	7.75021	0.323094	0.725998	-1.84024	-5.72958
2.92247	7.75053	1.21393	2.81813	-1.8428	-5.74901
2.94688	7.75591	1.02619	2.33756	-1.84525	-5.75199
2.99072	7.93814	0.630502	1.36556	-1.84653	-5.75408
3.0127	7.95522	0.050207	0.158983	-1.85124	-5.77601
3.04213	7.96408	0.262909	0.596566	-1.85248	-5.7792
3.06098	7.96591	0.57166	1.25487	-1.85658	-5.81014
3.08176	8.0814	-0.499292	-0.986343	-1.85877	-5.82677
3.11289	8.13351	-0.0877361	-0.112739	-1.86062	-5.82742
3.17418	8.65622	0.265064	0.602659	-1.86299	-5.8308
3.19775	8.70663	-1.5869	-4.65542	-1.86642	-5.84109
3.22984	8.70992	0.422495	0.926767	-1.8685	-5.85288
3.25756	8.71407	0.592959	1.30139	-1.87002	-5.85619
3.35958	9.31445	0.541868	1.18289	-1.87168	-5.86972
3.38322	9.46878	0.624148	1.3562	-1.87654	-5.89513
3.42259	9.61873	0.731508	1.57957	-1.87942	-5.89882
3.46498	9.63408	0.470443	1.02961	-1.88422	-5.9047
3.50591	9.92764	1.22092	2.83882	-1.88625	-5.91141
3.57151	10.1039	-0.47031	-0.91866	-1.88881	-5.92595
3.64441	10.1169	-1.16486	-3.01786	-1.89441	-5.9623
3.73405	10.4993	0.374377	0.821051	-1.8996	-6.02443
3.77643	10.5873	-0.953039	-2.30161	-1.90218	-6.03831
3.87811	12.0265	1.12596	2.60067	-1.90486	-6.04634
3.95537	12.2094	0.253574	0.576382	-1.90718	-6.06178
4.05541	12.3313	-0.439101	-0.839446	-1.90902	-6.06799
4.11263	12.6831	-1.06406	-2.6627	-1.91087	-6.06939
4.26895	13.6165	1.3672	3.24282	-1.91348	-6.08044
4.44944	15.3267	0.488737	1.06029	-1.91755	-6.12411
4.50505	15.3342	1.694	4.12253	-1.92003	-6.13606
4.57076	15.5174	0.729534	1.57306	-1.92256	-6.14824
4.69704	16.4911	1.5124	3.64577	-1.92431	-6.15022
5.01505	19.299	1.54841	3.71039	-1.92714	-6.15769
5.1877	19.9258	1.56227	3.73697	-1.92892	-6.16543
5.4613	22.4816	1.05031	2.39636	-1.93097	-6.18436
5.69379	23.0427	0.665858	1.44599	-1.93366	-6.1875
5.99012	23.1074	-2.12838	-7.17833	-1.93764	-6.19279
6.54079	23.6196	0.116775	0.296106	-1.94013	-6.19694
7.25771	26.131	-1.34835	-3.71841	-1.94286	-6.20085
8.40537	31.9208	-0.214248	-0.37303	-1.94449	-6.20658
10.4597	48.1458	-0.363977	-0.674291	-1.94898	-6.21998
2.06539	5.18929	-1.40426	-3.9391	-1.9535	-6.2547
2.07082	5.19626	-0.946851	-2.28389	-1.9584	-6.28605
2.07632	5.21455	-1.15545	-2.98954	-1.96432	-6.31482
2.08123	5.23574	-0.301223	-0.560852	-1.97279	-6.34131
2.08606	5.25973	0.471431	1.03161	-1.97601	-6.35534
2.10193	5.37727	1.63326	3.93038	-1.98205	-6.39526
2.10953	5.41355	0.0215335	0.107178	-1.98606	-6.42275
2.11455	5.43103	-0.249093	-0.453815	-1.98851	-6.42968
2.12115	5.45501	0.591256	1.29976	-1.99112	-6.44856
2.12794	5.47948	-0.762365	-1.70427	-1.99714	-6.49221
2.13303	5.49404	1.44966	3.46018	-2.0029	-6.53324
2.13999	5.53141	0.600538	1.31373	-2.0091	-6.58771
2.14581	5.56534	-0.129517	-0.202972	-2.01219	-6.60692
2.15574	5.60191	-0.351327	-0.655128	-2.01553	-6.63927
2.16341	5.60338	0.368062	0.80922	-2.0189	-6.64139
2.16745	5.60813	-1.07289	-2.68308	-2.02184	-6.65684
2.17297	5.60974	-1.05803	-2.63541	-2.02524	-6.69659
2.17926	5.62389	-1.1081	-2.80711	-2.02839	-6.70465
2.18632	5.64309	0.0868495	0.241256	-2.03145	-6.70959
2.20602	5.75866	-1.24328	-3.28652	-2.03366	-6.71474
2.22495	5.81027	-0.973197	-2.362	-2.03649	-6.72952
2.23231	5.8203	0.709888	1.53362	-2.04043	-6.75362
2.23851	5.83855	0.595645	1.30619	-2.04286	-6.76468
2.24459	5.84475	0.863412	1.92923	-2.04714	-6.78364
2.25498	5.96707	0.0333119	0.128431	-2.05275	-6.82603
2.26383	5.98219	-1.48089	-4.24586	-2.05609	-6.83512
2.27706	5.98506	0.425315	0.930228	-2.05916	-6.84512
2.28542	6.02171	-0.71954	-1.57295	-2.06112	-6.84617
2.29133	6.03613	0.401628	0.881444	-2.06467	-6.85841
2.29907	6.06124	-0.195548	-0.336386	-2.06689	-6.8622
2.30483	6.07343	0.349156	0.775687	-2.0699	-6.86537
2.31195	6.07469	-0.555487	-1.12735	-2.07288	-6.87365
2.31758	6.0757	-0.406377	-0.762523	-2.07929	-6.91574
2.32329	6.08905	-1.61825	-4.78316	-2.08497	-6.95761
2.33585	6.12315	-0.41246	-0.781593	-2.08793	-6.97852
2.34576	6.13374	-1.18834	-3.10544	-2.09013	-6.98382
2.35223	6.17038	-0.558319	-1.14351	-2.0936	-7.00911
2.35626	6.1733	-0.704549	-1.52431	-2.10247	-7.07114
2.3653	6.20317	0.0614235	0.182814	-2.10677	-7.09326
2.36988	6.20416	-1.1605	-3.00342	-2.11165	-7.09928
2.37807	6.23302	0.661444	1.43199	-2.11427	-7.10189
2.38805	6.26248	-0.588285	-1.21929	-2.11852	-7.14096
2.40119	6.3395	-1.45096	-4.13716	-2.12432	-7.17157
2.4068	6.34646	-0.413266	-0.782884	-2.13096	-7.19075
2.41435	6.35487	-0.23574	-0.418465	-2.13396	-7.20096
2.42322	6.36159	-0.0529217	-0.0451349	-2.13846	-7.20283
2.43132	6.37466	-2.31607	-8.0143	-2.14407	-7.25761
2.44334	6.39694	0.23885	0.552481	-2.14643	-7.26203
2.45048	6.39712	-1.02267	-2.52553	-2.15054	-7.27491
2.46405	6.43887	-1.29142	-3.49352	-2.15563	-7.31257
2.4749	6.48524	-0.0485877	-0.0361218	-2.16037	-7.34699
2.48763	6.50957	-0.31209	-0.580242	-2.16223	-7.35849
2.49628	6.55698	-1.08641	-2.74218	-2.16771	-7.40795
2.50747	6.58725	-1.16137	-3.00608	-2.17004	-7.40951
2.52594	6.59845	-0.814875	-1.86228	-2.17383	-7.42982
2.54086	6.68309	0.148139	0.360484	-2.17725	-7.43601
2.55177	6.68924	-0.021312	0.0191065	-2.18156	-7.46077
2.56256	6.73954	0.91419	2.05572	-2.18522	-7.47011
2.57996	6.76194	1.05202	2.40015	-2.1917	-7.50396
2.5902	6.86487	1.18047	2.73889	-2.19474	-7.51217
2.6032	6.86963	0.355056	0.789901	-2.20491	-7.59142
2.61839	6.88393	0.751526	1.61435	-2.21059	-7.61603
2.63559	6.98158	0.286526	0.652807	-2.22188	-7.68778
2.66496	7.12646	-0.637106	-1.33407	-2.22422	-7.68968
2.6766	7.24308	-0.490679	-0.965041	-2.22771	-7.69143
2.69075	7.24984	-1.24642	-3.29669	-2.22978	-7.69507
2.7024	7.25878	-0.196878	-0.337092	-2.2364	-7.73085
2.7193	7.28321	-0.823915	-1.89142	-2.24089	-7.77416
2.73357	7.36246	-0.84154	-1.94233	-2.24365	-7.78349
2.74846	7.3865	0.914908	2.0562	-2.24795	-7.79366
2.76121	7.39974	-0.307621	-0.572248	-2.25161	-7.80601
2.77791	7.40361	-0.942159	-2.26974	-2.25798	-7.82034
2.79185	7.43715	-0.35036	-0.654161	-2.26281	-7.83983
2.82925	7.47112	-1.28726	-3.4744	-2.2671	-7.84188
2.84729	7.52456	-1.05367	-2.62643	-2.27028	-7.85832
2.86735	7.62579	-0.56144	-1.15041	-2.27508	-7.8864
2.88431	7.66552	-0.943113	-2.27087	-2.27834	-7.89212
2.90531	7.75021	-1.09807	-2.78276	-2.2842	-7.91678
2.92247	7.75053	-1.00169	-2.46529	-2.28815	-7.91831
2.94688	7.75591	-0.954312	-2.30194	-2.29566	-7.9454
2.99072	7.93814	-1.21655	-3.1787	-2.29926	-7.9653
3.0127	7.95522	-1.99976	-6.50707	-2.30339	-7.96996
3.04213	7.96408	-0.55057	-1.10704	-2.31044	-8.00675
3.06098	7.96591	0.931015	2.08598	-2.3201	-8.03937
3.08176	8.0814	0.406544	0.891537	-2.32665	-8.08069
3.11289	8.13351	0.387013	0.851703	-2.33062	-8.11461
3.17418	8.65622	0.0902987	0.247841	-2.33664	-8.14158
3.19775	8.70663	-0.566935	-1.16558	-2.34361	-8.21846
3.22984	8.70992	-0.7673	-1.71449	-2.34928	-8.2204
3.25756	8.71407	-0.82903	-1.90595	-2.35309	-8.23535
3.35958	9.31445	0.410624	0.905379	-2.35889	-8.24439
3.38322	9.46878	0.73094	1.57862	-2.36414	-8.24875
3.42259	9.61873	-0.59515	-1.23545	-2.37291	-8.33547
3.46498	9.63408	-0.919584	-2.19899	-2.37629	-8.34995
3.50591	9.92764	-1.28128	-3.45052	-2.38	-8.37841
3.57151	10.1039	0.280193	0.634829	-2.38445	-8.37924
3.64441	10.1169	0.446281	0.977018	-2.3928	-8.44583
3.73405	10.4993	-0.585772	-1.21118	-2.39904	-8.45878
3.77643	10.5873	-0.214661	-0.373698	-2.40542	-8.5021
3.87811	12.0265	-0.42216	-0.805337	-2.41144	-8.5087
3.95537	12.2094	0.0433158	0.149926	-2.41672	-8.54216
4.05541	12.3313	0.420185	0.923844	-2.42158	-8.55196
4.11263	12.6831	0.128746	0.317743	-2.43074	-8.60544
4.26895	13.6165	-1.57712	-4.64202	-2.43973	-8.61282
4.44944	15.3267	0.631457	1.36857	-2.44661	-8.6148
4.50505	15.3342	0.193382	0.452059	-2.45192	-8.62675
4.57076	15.5174	0.622276	1.35328	-2.45676	-8.62705
4.69704	16.4911	1.1123	2.54784	-2.46196	-8.66004
5.01505	19.299	-0.573652	-1.18215	-2.4678	-8.66229
5.1877	19.9258	-0.748472	-1.66031	-2.48263	-8.73876
5.4613	22.4816	-0.426254	-0.812766	-2.49044	-8.75132
5.69379	23.0427	-0.125494	-0.194855	-2.49689	-8.77666
5.99012	23.1074	0.228768	0.533485	-2.5032	-8.81902
6.54079	23.6196	-1.01058	-2.49128	-2.51049	-8.87859
7.25771	26.131	-1.0614	-2.64595	-2.51587	-8.89707
8.40537	31.9208	-1.4112	-3.97415	-2.52403	-8.9306
10.4597	48.1458	-1.43841	-4.09672	-2.53077	-8.9369
2.23851	5.83855	0.516331	1.12218	-2.54292	-9.06167
2.24459	5.84475	0.839453	1.84863	-2.55159	-9.14307
2.25498	5.96707	0.182982	0.434277	-2.5576	-9.14943
2.26383	5.98219	0.690375	1.48948	-2.56348	-9.15381
2.27706	5.98506	0.3567	0.791743	-2.56965	-9.18392
2.28542	6.02171	-1.48507	-4.27611	-2.57802	-9.23137
2.29133	6.03613	-0.787684	-1.77595	-2.5918	-9.25379
2.29907	6.06124	-0.919075	-2.19521	-2.60137	-9.30045
2.30483	6.07343	-1.14929	-2.9696	-2.60877	-9.33534
2.31195	6.07469	0.622931	1.35413	-2.62214	-9.4648
2.31758	6.0757	0.0344725	0.130196	-2.63074	-9.51531
2.32329	6.08905	-0.906255	-2.15453	-2.63718	-9.54412
2.33585	6.12315	-0.287692	-0.535643	-2.64302	-9.55295
2.34576	6.13374	-0.33196	-0.617853	-2.65329	-9.56548
2.35223	6.17038	0.434433	0.954156	-2.676	-9.72999
2.35626	6.1733	-0.728299	-1.59594	-2.68664	-9.77287
2.3653	6.20317	0.587734	1.29462	-2.69198	-9.7793
2.36988	6.20416	-0.713208	-1.5516	-2.69994	-9.78341
2.37807	6.23302	-0.728892	-1.60093	-2.70668	-9.83616
2.38805	6.26248	-0.803027	-1.82054	-2.71338	-9.8475
2.40119	6.3395	-0.95492	-2.30261	-2.71916	-9.86735
2.4068	6.34646	1.39669	3.32043	-2.72788	-9.89191
2.41435	6.35487	-1.12963	-2.88594	-2.74298	-9.94438
2.42322	6.36159	-1.79857	-5.54163	-2.75333	-9.99524
2.43132	6.37466	-1.23996	-3.27529	-2.76235	-10.0222
2.44334	6.39694	0.303994	0.691679	-2.76695	-10.0394
2.45048	6.39712	-0.473113	-0.925301	-2.78052	-10.1099
2.46405	6.43887	0.453056	0.989382	-2.78618	-10.1216
2.4749	6.48524	0.662645	1.43804	-2.79619	-10.163
2.48763	6.50957	-0.0785027	-0.0941038	-2.82213	-10.3223
2.49628	6.55698	-0.306597	-0.569818	-2.82825	-10.3292
2.50747	6.58725	-1.24546	-3.29462	-2.83708	-10.3538
2.52594	6.59845	-1.56754	-4.6027	-2.84876	-10.4256
2.54086	6.68309	0.803101	1.73761	-2.85786	-10.4928
2.55177	6.68924	0.602607	1.31583	-2.87813	-10.5294
2.56256	6.73954	0.828997	1.80411	-2.88648	-10.5909
2.57996	6.76194	-0.165849	-0.278514	-2.90207	-10.6171
2.5902	6.86487	-0.764436	-1.70808	-2.91471	-10.7037
2.6032	6.86963	-0.9449	-2.27352	-2.92726	-10.7996
2.61839	6.88393	-0.19312	-0.330421	-2.93612	-10.826
2.63559	6.98158	-1.08389	-2.73752	-2.94776	-10.8901
2.66496	7.12646	-1.17505	-3.04754	-2.96758	-11.0057
2.6766	7.24308	-0.44526	-0.852978	-2.98499	-11.0918
2.69075	7.24984	-1.02497	-2.5291	-2.9923	-11.1144
2.7024	7.25878	-0.749753	-1.66423	-3.00316	-11.2001
2.7193	7.28321	-1.20738	-3.15494	-3.02634	-11.3268
2.73357	7.36246	-0.660317	-1.39189	-3.03652	-11.3476
2.74846	7.3865	0.31746	0.712812	-3.05344	-11.4388
2.76121	7.39974	0.812871	1.7644	-3.07034	-11.555
2.77791	7.40361	-0.584335	-1.20876	-3.08601	-11.6072
2.79185	7.43715	-1.33005	-3.64005	-3.09553	-11.6314
2.82925	7.47112	-0.0236644	0.0176034	-3.12377	-11.6963
2.84729	7.52456	-1.13041	-2.88791	-3.13651	-11.7505
2.86735	7.62579	-0.0899765	-0.117039	-3.15078	-11.7876
2.88431	7.66552	-1.48409	-4.27156	-3.16597	-11.7994
2.90531	7.75021	-0.502383	-0.996369	-3.18706	-11.9201
2.92247	7.75053	-0.491567	-0.967984	-3.20647	-11.9359
2.94688	7.75591	0.548511	1.19587	-3.22192	-12.0204
2.99072	7.93814	-0.0428888	-0.0266593	-3.23248	-12.0522
3.0127	7.95522	0.0690001	0.202831	-3.25332	-12.2472
3.04213	7.96408	1.10489	2.53255	-3.26613	-12.2953
3.06098	7.96591	0.191689	0.447762	-3.29722	-12.57
3.08176	8.0814	0.137621	0.334223	-3.3103	-12.5891
3.11289	8.13351	0.409676	0.905064	-3.32509	-12.5939
3.17418	8.65622	0.535007	1.16297	-3.34926	-12.7228
3.19775	8.70663	-0.618912	-1.29196	-3.36599	-12.8594
3.22984	8.70992	0.396583	0.870141	-3.38701	-12.9696
3.25756	8.71407	1.49915	3.60212	-3.41217	-13.0364
3.35958	9.31445	1.53097	3.67091	-3.43955	-13.0981
3.38322	9.46878	-0.669106	-1.42205	-3.48562	-13.5434
3.42259	9.61873	1.60178	3.83408	-3.51327	-13.6392
3.46498	9.63408	1.29487	3.03083	-3.54359	-13.8779
3.50591	9.92764	1.33324	3.13465	-3.5672	-14.0429
3.57151	10.1039	1.19829	2.78368	-3.58922	-14.0776
3.64441	10.1169	0.0123001	0.0818894	-3.62332	-14.4439
3.73405	10.4993	-0.741662	-1.63229	-3.68191	-14.8127
3.77643	10.5873	-1.56919	-4.61672	-3.71129	-15.0525
3.87811	12.0265	0.451037	0.986425	-3.74759	-15.2806
3.95537	12.2094	0.755871	1.62303	-3.78516	-15.3945
4.05541	12.3313	0.297359	0.680575	-3.84476	-15.7178
4.11263	12.6831	-0.232342	-0.409188	-3.887	-16.1213
4.26895	13.6165	-1.3465	-3.71271	-3.90926	-16.1454
4.44944	15.3267	-1.7869	-5.46056	-3.96283	-16.3758
4.50505	15.3342	0.408161	0.898913	-4.00411	-16.5222
4.57076	15.5174	-0.800066	-1.81526	-4.05983	-16.5672
4.69704	16.4911	-0.861722	-2.00906	-4.13667	-17.3776
5.01505	19.299	-0.283265	-0.530563	-4.24465	-18.1951
5.1877	19.9258	0.0657495	0.192963	-4.34148	-18.7989
5.4613	22.4816	0.720545	1.5536	-4.38723	-19.0543
5.69379	23.0427	-0.533126	-1.06954	-4.4865	-19.1662
5.99012	23.1074	0.598048	1.3108	-4.56733	-19.8084
6.54079	23.6196	-1.07084	-2.67893	-4.67353	-20.8846
7.25771	26.131	-0.702059	-1.51831	-4.72552	-20.9257
8.40537	31.9208	0.696774	1.50414	-4.88976	-21.8565
10.4597	48.1458	-0.340242	-0.628865	-5.06581	-22.5837
1.30254	3.05576	-0.705539	-1.52516	-5.12367	-22.7602
1.3051	3.06242	0.744756	1.60441	-5.19428	-22.7988
1.3062	3.063	-1.578	-4.64568	-5.31667	-22.8134
1.30699	3.06464	-0.46334	-0.899185	-5.65643	-25.2852
1.30789	3.06761	-0.0934775	-0.124045	-5.87105	-26.1466
1.30902	3.07404	-0.216712	-0.37554	-6.1523	-26.2381
1.31026	3.07801	1.48426	3.56264	-6.37478	-26.2695
1.31124	3.07837	0.158883	0.386886	-6.82385	-27.9971
1.31345	3.08144	-0.260264	-0.479182	-7.41623	-31.9061
1.3143	3.08599	-0.302237	-0.562443	-8.36227	-39.4457
1.31543	3.08695	0.139183	0.337504	-9.69853	-43.8899
1.31636	3.09188	0.308762	0.698036	-13.1091	-45.9092
1.318	3.10658	0.175968	0.42209	-4.24465	-18.1951
1.31999	3.11136	-1.13576	-2.9138	-4.34148	-18.7989
1.32145	3.11264	0.125882	0.309104	-4.38723	-19.0543
1.32253	3.11692	-0.336223	-0.622314	-4.4865	-19.1662
1.32415	3.11752	0.164481	0.39787	-4.56733	-19.8084
1.32545	3.12808	0.252745	0.576002	-4.67353	-20.8846
1.32651	3.12921	-1.55233	-4.53354	-4.72552	-20.9257
1.3279	3.1299	-0.480996	-0.946995	-4.88976	-21.8565
1.32926	3.13028	-0.630225	-1.31368	-5.06581	-22.5837
1.33077	3.13331	0.119291	0.298456	-5.12367	-22.7602
1.33165	3.13356	-1.04028	-2.59284	-5.19428	-22.7988
1.33324	3.13465	0.000496335	0.0567221	-5.31667	-22.8134
1.33411	3.13935	-0.374798	-0.701084	-5.65643	-25.2852
1.33494	3.14102	0.186412	0.439564	-5.87105	-26.1466
1.33601	3.14134	-0.300667	-0.557728	-6.1523	-26.2381
1.33732	3.15073	-1.10709	-2.80564	-6.37478	-26.2695
1.33849	3.15085	0.640716	1.39283	-6.82385	-27.9971
1.34007	3.15462	0.633081	1.37442	-7.41623	-31.9061
1.34134	3.15685	0.890858	1.98676	-8.36227	-39.4457
1.34379	3.16075	-0.742277	-1.63311	-9.69853	-43.8899
1.34615	3.16583	0.27198	0.617692	-13.1091	-45.9092
1.34773	3.17633	0.805122	1.74108	-3.16597	-11.7994
1.34954	3.18004	-0.309326	-0.577569	-3.18706	-11.9201
1.35124	3.18778	-0.906667	-2.15643	-3.20647	-11.9359
1.35237	3.19222	-1.14752	-2.959	-3.22192	-12.0204
1.35411	3.19599	0.00580927	0.0651659	-3.23248	-12.0522
1.35543	3.20376	-0.822157	-1.88442	-3.25332	-12.2472
1.3573	3.21647	-1.56235	-4.57454	-3.26613	-12.2953
1.35933	3.21702	-0.566089	-1.16328	-3.29722	-12.57
1.36173	3.22816	0.132958	0.324706	-3.3103	-12.5891
1.36286	3.2328	1.50875	3.63782	-3.32509	-12.5939
1.36409	3.23688	0.2227	0.516191	-3.34926	-12.7228
1.3672	3.24282	0.424104	0.928452	-3.36599	-12.8594
1.36799	3.24337	-0.374052	-0.699875	-3.38701	-12.9696
1.36961	3.25045	-0.0509818	-0.0406066	-3.41217	-13.0364
1.37124	3.25328	1.50363	3.60952	-3.43955	-13.0981
1.37318	3.25518	-0.381515	-0.710283	-3.48562	-13.5434
1.37418	3.25725	-0.0798999	-0.0982157	-3.51327	-13.6392
1.37527	3.2592	0.104128	0.27464	-3.54359	-13.8779
1.37674	3.26385	0.520711	1.13142	-3.5672	-14.0429
1.37874	3.27246	0.547039	1.19212	-3.58922	-14.0776
1.381	3.28723	0.717216	1.54691	-3.62332	-14.4439
1.38189	3.28766	0.599332	1.31277	-3.68191	-14.8127
1.38363	3.29578	0.78792	1.69762	-3.71129	-15.0525
1.38503	3.29635	0.688646	1.48588	-3.74759	-15.2806
1.38636	3.30168	0.574866	1.25915	-3.78516	-15.3945
1.38738	3.30328	0.659584	1.42821	-3.84476	-15.7178
1.38833	3.30407	0.392767	0.863025	-3.887	-16.1213
1.38947	3.3069	0.444705	0.97484	-3.90926	-16.1454
1.39156	3.30709	0.312812	0.704705	-3.96283	-16.3758
1.39304	3.30806	-0.0690715	-0.0782009	-4.00411	-16.5222
1.39385	3.30877	0.108518	0.281693	-4.05983	-16.5672
1.39669	3.32043	-0.0505671	-0.0391461	-4.13667	-17.3776
1.39794	3.32323	0.0735017	0.216648	-4.24465	-18.1951
1.39948	3.32466	-0.226908	-0.398926	-4.34148	-18.7989
1.40198	3.33964	-0.0664332	-0.0701184	-4.38723	-19.0543
1.40347	3.34856	-0.217072	-0.375621	-4.4865	-19.1662
1.40459	3.34997	0.168332	0.410407	-4.56733	-19.8084
1.40619	3.3653	0.0842706	0.239379	-4.67353	-20.8846
1.40795	3.36537	0.577047	1.26745	-4.72552	-20.9257
1.41031	3.37498	0.664379	1.44225	-4.88976	-21.8565
1.41168	3.37598	0.423245	0.927555	-5.06581	-22.5837
1.41405	3.37661	0.597625	1.31009	-5.12367	-22.7602
1.41508	3.37827	0.387449	0.852138	-5.19428	-22.7988
1.41761	3.3801	0.309926	0.700796	-5.31667	-22.8134
1.41915	3.38266	0.370672	0.812998	-5.65643	-25.2852
1.42132	3.38299	0.26373	0.598446	-5.87105	-26.1466
1.42279	3.39099	0.146805	0.356934	-6.1523	-26.2381
1.42479	3.39277	0.300707	0.687399	-6.37478	-26.2695
1.42611	3.39623	0.305436	0.693095	-6.82385	-27.9971
1.42761	3.39795	0.703693	1.52047	-7.41623	-31.9061
1.42888	3.40334	0.434005	0.95412	-8.36227	-39.4457
1.43086	3.41148	0.219392	0.509818	-9.69853	-43.8899
1.43209	3.41704	0.396075	0.869498	-13.1091	-45.9092
1.43297	3.41818	-0.00543473	0.0506353	-3.29722	-12.57
1.43459	3.41994	0.966405	2.17772	-3.3103	-12.5891
1.43576	3.42136	0.457447	0.998337	-3.32509	-12.5939
1.43821	3.42278	1.43297	3.41818	-3.34926	-12.7228
1.44021	3.43576	0.614819	1.33888	-3.36599	-12.8594
1.44132	3.43636	0.528094	1.14913	-3.38701	-12.9696
1.44283	3.44243	0.481757	1.05227	-3.41217	-13.0364
1.44484	3.44763	-0.406015	-0.762105	-3.43955	-13.0981
1.4466	3.44997	-0.861019	-2.00497	-3.48562	-13.5434
1.44844	3.45921	-1.56097	-4.56795	-3.51327	-13.6392
1.44966	3.46018	-0.91038	-2.16444	-3.54359	-13.8779
1.45179	3.46305	0.3612	0.79993	-3.5672	-14.0429
1.45308	3.4634	0.908661	2.04606	-3.58922	-14.0776
1.45504	3.47781	1.2364	2.88512	-3.62332	-14.4439
1.45694	3.49062	-0.984427	-2.40665	-3.68191	-14.8127
1.45798	3.4944	-0.772393	-1.73458	-3.71129	-15.0525
1.46006	3.50311	-0.483997	-0.951672	-3.74759	-15.2806
1.462	3.50804	-1.33733	-3.67429	-3.78516	-15.3945
1.46427	3.51534	0.0354748	0.13277	-3.84476	-15.7178
1.4658	3.51696	-0.556099	-1.1349	-3.887	-16.1213
1.46748	3.52735	-0.308159	-0.573282	-3.90926	-16.1454
1.46922	3.52743	0.0705905	0.207889	-3.96283	-16.3758
1.47187	3.53569	0.554777	1.21236	-4.00411	-16.5222
1.47351	3.53937	-1.0854	-2.74079	-4.05983	-16.5672
1.47487	3.54119	-0.124765	-0.194674	-4.13667	-17.3776
1.47613	3.54126	-0.933303	-2.24246	-4.24465	-18.1951
1.47725	3.54309	0.0320936	0.122571	-4.34148	-18.7989
1.47994	3.55959	0.0295591	0.120702	-4.38723	-19.0543
1.48266	3.56049	-0.225827	-0.397947	-4.4865	-19.1662
1.48426	3.56264	-0.604557	-1.25062	-4.56733	-19.8084
1.4867	3.57708	-0.363624	-0.674101	-4.67353	-20.8846
1.48955	3.58871	-0.525806	-1.05005	-4.72552	-20.9257
1.49133	3.59419	-1.10936	-2.81255	-4.88976	-21.8565
1.49354	3.59966	-0.299292	-0.554996	-5.06581	-22.5837
1.49476	3.60022	-1.12141	-2.86375	-5.12367	-22.7602
1.49727	3.60103	-0.38013	-0.708792	-5.19428	-22.7988
1.49915	3.60212	-0.0543048	-0.0481591	-5.31667	-22.8134
1.50183	3.60855	-0.259421	-0.475109	-5.65643	-25.2852
1.50363	3.60952	-0.500087	-0.987292	-5.87105	-26.1466
1.50517	3.6147	-1.05546	-2.62973	-6.1523	-26.2381
1.50747	3.63228	0.00375846	0.0618498	-6.37478	-26.2695
1.50875	3.63782	-0.0769776	-0.0922947	-6.82385	-27.9971
1.5104	3.64141	0.837633	1.8349	-7.41623	-31.9061
1.5124	3.64577	-0.297223	-0.551743	-8.36227	-39.4457
1.51379	3.64794	-0.685831	-1.47534	-9.69853	-43.8899
1.51563	3.64939	-0.554274	-1.12609	-13.1091	-45.9092
1.5177	3.64967	-1.15614	-2.99052	-1.19068	-3.10808
1.52034	3.65016	-0.81763	-1.87302	-1.19146	-3.11129
1.52286	3.66154	-0.122952	-0.191398	-1.19217	-3.11225
1.5249	3.66431	0.0492084	0.157503	-1.19267	-3.11303
1.52775	3.66999	-0.462951	-0.895965	-1.19319	-3.11404
1.52995	3.67038	-0.792047	-1.79191	-1.19409	-3.11676
1.53097	3.67091	-1.05499	-2.6284	-1.19507	-3.11825
1.53328	3.68298	-1.18642	-3.09543	-1.19623	-3.12875
1.53576	3.68893	-0.474864	-0.929004	-1.19678	-3.13027
1.53717	3.69182	-0.729577	-1.60316	-1.19747	-3.13125
1.53835	3.69457	1.21087	2.81324	-1.19796	-3.13147
1.54039	3.69587	0.214414	0.500652	-1.1985	-3.13178
1.54242	3.69996	0.377448	0.827384	-1.19939	-3.13404
1.54407	3.70388	0.678308	1.47133	-1.19981	-3.13433
1.54549	3.70662	0.749487	1.61042	-1.20039	-3.13759
1.54841	3.71039	1.00489	2.28115	-1.20091	-3.13978
1.55026	3.71754	-0.100996	-0.140849	-1.20188	-3.14348
1.55144	3.71782	-0.121069	-0.189591	-1.20227	-3.14447
1.55308	3.71862	-0.217405	-0.376051	-1.20303	-3.14769
1.55572	3.71952	0.27539	0.625851	-1.20385	-3.14971
1.55765	3.72218	-0.883281	-2.08704	-1.2043	-3.14992
1.56028	3.73568	-0.0703017	-0.0803101	-1.20498	-3.15013
1.56227	3.73697	-1.38708	-3.86863	-1.20556	-3.1538
1.56427	3.74538	-0.836155	-1.92797	-1.20645	-3.1547
1.56609	3.74572	0.827151	1.79525	-1.20738	-3.15494
1.56823	3.74982	-1.06979	-2.67472	-1.20828	-3.15551
1.56989	3.75508	-0.716499	-1.56059	-1.20889	-3.15743
1.57349	3.7713	0.747729	1.60929	-1.20949	-3.15839
1.57764	3.77507	0.731871	1.58041	-1.21021	-3.16037
1.5803	3.78025	0.744045	1.59834	-1.21107	-3.16361
1.58275	3.78167	0.510991	1.1091	-1.21181	-3.16692
1.58532	3.79722	-0.57294	-1.18024	-1.21266	-3.17092
1.58734	3.79854	-0.579934	-1.20017	-1.21317	-3.17106
1.58964	3.81336	-0.0824327	-0.105289	-1.21397	-3.1713
1.592	3.81885	-0.570364	-1.1749	-1.21442	-3.17136
1.59579	3.82313	0.770017	1.65911	-1.21528	-3.17456
1.59783	3.82959	-0.358243	-0.66516	-1.21583	-3.17518
1.59999	3.8326	1.26052	2.93881	-1.21655	-3.1787
1.60178	3.83408	2.04658	5.10172	-1.21734	-3.1827
1.60488	3.85676	0.821015	1.78353	-1.21813	-3.18433
1.60663	3.85992	-0.92976	-2.23468	-1.21938	-3.18989
1.60848	3.86955	0.224572	0.520096	-1.22061	-3.19828
1.61112	3.87025	-1.40201	-3.92279	-1.22134	-3.19973
1.615	3.89746	1.1016	2.52657	-1.22231	-3.2006
1.61657	3.89803	0.661882	1.43227	-1.22331	-3.20802
1.61825	3.89814	1.23038	2.86341	-1.22393	-3.20912
1.62005	3.90129	0.0702121	0.20478	-1.22447	-3.21099
1.62143	3.90212	-1.0566	-2.63316	-1.22543	-3.21341
1.6232	3.91179	-0.626209	-1.30724	-1.22622	-3.21689
1.62681	3.92708	-0.303902	-0.565755	-1.22767	-3.22743
1.63091	3.92719	-0.662619	-1.40119	-1.22872	-3.23021
1.63326	3.93038	-1.53729	-4.467	-1.2298	-3.23414
1.63558	3.93958	-0.844535	-1.95286	-1.23087	-3.23916
1.63781	3.9431	1.3573	3.21647	-1.23165	-3.24038
1.64002	3.94319	0.209243	0.485618	-1.23227	-3.24089
1.64237	3.94468	1.09849	2.51247	-1.23285	-3.24361
1.64529	3.95259	0.206817	0.480173	-1.23366	-3.25077
1.64773	3.95378	-0.559905	-1.14658	-1.23437	-3.25126
1.65123	3.95967	-0.615319	-1.2835	-1.23545	-3.25573
1.65461	3.96179	-0.644316	-1.35773	-1.23659	-3.26505
1.65704	3.97381	0.751066	1.61377	-1.23749	-3.27053
1.65938	3.9795	-0.487302	-0.954904	-1.23844	-3.27182
1.66236	3.992	-0.766477	-1.71426	-1.23887	-3.27211
1.66501	4.00721	-1.02989	-2.54752	-1.23955	-3.27413
1.66754	4.02599	1.1451	2.65538	-1.23996	-3.27529
1.6703	4.03757	-0.782107	-1.76138	-1.24057	-3.27658
1.67613	4.07831	-0.970557	-2.35364	-1.24182	-3.28337
1.67893	4.08102	-0.0756373	-0.0898622	-1.24261	-3.2843
1.6821	4.08111	-0.285679	-0.534278	-1.24328	-3.28652
1.68428	4.08249	0.223382	0.518727	-1.24455	-3.29255
1.68739	4.10002	-0.897587	-2.12941	-1.24546	-3.29462
1.69109	4.1176	-0.922725	-2.20592	-1.24642	-3.29669
1.694	4.12253	-1.1985	-3.13178	-1.24707	-3.29834
1.69629	4.1239	-1.06581	-2.66693	-1.24823	-3.30446
1.69867	4.13706	1.38503	3.29635	-1.24865	-3.30523
1.7011	4.14946	-0.513321	-1.02208	-1.24942	-3.30708
1.70423	4.16119	-1.94629	-6.21631	-1.24995	-3.30894
1.7068	4.16583	-0.227409	-0.401265	-1.25082	-3.3164
1.70854	4.16918	0.41839	0.921694	-1.25142	-3.31785
1.71173	4.17711	0.628392	1.36179	-1.25305	-3.32746
1.71613	4.18573	1.58734	3.79854	-1.25403	-3.33129
1.71952	4.21458	-0.835081	-1.92398	-1.25489	-3.33401
1.72191	4.22038	-0.00581556	0.0498821	-1.25569	-3.33849
1.72482	4.2438	-0.468221	-0.913007	-1.25657	-3.33935
1.72826	4.25099	-0.885409	-2.08926	-1.25706	-3.33983
1.73077	4.25977	-1.03924	-2.5888	-1.25778	-3.342
1.73363	4.27836	-0.357516	-0.664193	-1.25861	-3.34654
1.73675	4.28059	1.04109	2.38106	-1.25927	-3.34949
1.74177	4.29359	0.0458094	0.153886	-1.26031	-3.35066
1.74604	4.29467	0.320171	0.715719	-1.26144	-3.35231
1.74879	4.29741	0.372597	0.817021	-1.26205	-3.35298
1.75125	4.2999	-0.632369	-1.31865	-1.26278	-3.35596
1.75577	4.31424	-0.724952	-1.58191	-1.26336	-3.35772
1.75983	4.32329	-0.566504	-1.16416	-1.26479	-3.36602
1.76381	4.32794	0.126757	0.311897	-1.26543	-3.36624
1.76743	4.33927	-0.248636	-0.45316	-1.26616	-3.37217
1.76978	4.34789	-1.53593	-4.46011	-1.26704	-3.37911
1.77321	4.36472	-0.348776	-0.650737	-1.26804	-3.38001
1.77614	4.37035	-1.17922	-3.06124	-1.26874	-3.38015
1.78024	4.37231	-0.58516	-1.20968	-1.26944	-3.38156
1.78594	4.40451	-0.111472	-0.169724	-1.27021	-3.38415
1.78898	4.42381	-1.17663	-3.0549	-1.2715	-3.39493
1.79166	4.42745	0.323381	0.726563	-1.2726	-3.40416
1.79453	4.43065	-1.16365	-3.01548	-1.27331	-3.40505
1.79788	4.43519	0.117976	0.29707	-1.27407	-3.41079
1.80267	4.4428	-0.20897	-0.36482	-1.27491	-3.41082
1.80458	4.44413	-0.340735	-0.631099	-1.2756	-3.41249
1.80714	4.44579	0.183314	0.435095	-1.27699	-3.43155
1.81138	4.4463	0.0995142	0.26746	-1.27767	-3.43433
1.81513	4.44921	-0.0605163	-0.059906	-1.27833	-3.43863
1.81674	4.44968	-0.287128	-0.535168	-1.27909	-3.44491
1.82224	4.46711	-1.10058	-2.79096	-1.28013	-3.44535
1.82443	4.47127	0.17339	0.418999	-1.28128	-3.45052
1.82729	4.47482	-0.634423	-1.32671	-1.28278	-3.46271
1.82994	4.48014	-1.03379	-2.56132	-1.28356	-3.46281
1.83382	4.48538	0.0483672	0.155427	-1.28477	-3.47013
1.83756	4.49554	0.655461	1.42105	-1.2855	-3.47294
1.84399	4.5261	0.123412	0.305324	-1.2863	-3.47381
1.84667	4.52921	-0.33757	-0.623964	-1.28726	-3.4744
1.85253	4.53551	0.965776	2.17671	-1.28803	-3.47731
1.85652	4.54651	0.29349	0.673431	-1.28921	-3.48547
1.86115	4.58553	-0.176918	-0.302023	-1.29012	-3.4884
1.86665	4.59375	1.318	3.10658	-1.29084	-3.49006
1.87111	4.60013	-0.170722	-0.2902	-1.29142	-3.49352
1.87405	4.61152	-0.534694	-1.07149	-1.29199	-3.49375
1.87701	4.61799	-1.31574	-3.58168	-1.29306	-3.50019
1.87918	4.62714	-0.42414	-0.806711	-1.29416	-3.50796
1.88401	4.63914	-0.366656	-0.679347	-1.29518	-3.51418
1.88724	4.64061	-0.142401	-0.231315	-1.29622	-3.51501
1.88964	4.64753	-1.09096	-2.75536	-1.29706	-3.5153
1.89254	4.65119	-1.11457	-2.84244	-1.2977	-3.51781
1.89729	4.66754	-0.237689	-0.422317	-1.29864	-3.52065
1.90196	4.66851	-1.28356	-3.46281	-1.29936	-3.5211
1.9063	4.69921	-1.1856	-3.09439	-1.30011	-3.52213
1.90942	4.70675	-1.19678	-3.13027	-1.30077	-3.52276
1.91209	4.70919	-1.1824	-3.07699	-1.30142	-3.52364
1.91581	4.72053	0.748295	1.60962	-1.30244	-3.52757
1.91834	4.72387	1.12833	2.60623	-1.30306	-3.53184
1.92359	4.74773	0.948538	2.13048	-1.30406	-3.53885
1.92804	4.74894	-0.474599	-0.928241	-1.305	-3.54852
1.93363	4.77242	-0.967877	-2.3408	-1.30557	-3.55255
1.93802	4.78703	-0.2177	-0.376051	-1.30658	-3.55284
1.94198	4.79179	0.41	0.905309	-1.30762	-3.55559
1.94714	4.79645	1.2751	2.96255	-1.30847	-3.5587
1.95028	4.80689	0.252184	0.575652	-1.30926	-3.56104
1.95455	4.8087	-0.809814	-1.8492	-1.31015	-3.56448
1.96111	4.83507	-0.436191	-0.832613	-1.31097	-3.56481
1.96442	4.84015	0.578614	1.27034	-1.31203	-3.57161
1.9698	4.84118	-0.769691	-1.72491	-1.3128	-3.57521
1.9755	4.84643	0.79441	1.71615	-1.31365	-3.57616
1.97997	4.86527	1.13798	2.63788	-1.31486	-3.58053
1.9836	4.8863	1.12382	2.5997	-1.31531	-3.58055
1.98793	4.88963	-0.544188	-1.08722	-1.31574	-3.58168
1.99229	4.90591	-1.02543	-2.52997	-1.31695	-3.58286
2.00073	4.9455	-1.07356	-2.68695	-1.31852	-3.59676
2.00303	4.95126	-0.47973	-0.942342	-1.31957	-3.60129
2.00651	4.95656	-0.091302	-0.119293	-1.32034	-3.6047
2.00992	4.96668	-0.742665	-1.63356	-1.32176	-3.61943
2.01795	5.00466	-0.66734	-1.4194	-1.32268	-3.62053
2.02495	5.04544	-0.659894	-1.39051	-1.32389	-3.62486
2.03124	5.04749	-0.16016	-0.26638	-1.3247	-3.6249
2.03653	5.05939	-0.592328	-1.22554	-1.3258	-3.63139
2.04192	5.07134	0.242566	0.558621	-1.32672	-3.63434
2.04658	5.10172	0.251205	0.573933	-1.32831	-3.63505
2.05496	5.145	-1.61142	-4.77242	-1.32915	-3.63943
2.06121	5.18028	-1.9943	-6.47423	-1.33005	-3.64005
2.06539	5.18929	-0.000626388	0.0563444	-1.33075	-3.64641
2.07082	5.19626	-0.498383	-0.985475	-1.33161	-3.64756
2.07632	5.21455	-0.928359	-2.23137	-1.33267	-3.65083
2.08123	5.23574	-0.567331	-1.16689	-1.33341	-3.6545
2.08606	5.25973	-0.348458	-0.650539	-1.33426	-3.65549
2.09553	5.33329	-0.383795	-0.712707	-1.33519	-3.66219
2.10193	5.37727	-0.957116	-2.30709	-1.33649	-3.67284
2.10953	5.41355	0.626624	1.35945	-1.33733	-3.67429
2.11455	5.43103	0.34557	0.76722	-1.33886	-3.6842
2.12115	5.45501	-1.68191	-5.02163	-1.33985	-3.68784
2.12794	5.47948	-0.286815	-0.535047	-1.34083	-3.68905
2.13303	5.49404	-0.165361	-0.27759	-1.34145	-3.68978
2.13999	5.53141	0.332042	0.743883	-1.34204	-3.69175
2.14581	5.56534	-0.37773	-0.704988	-1.34353	-3.70127
2.15574	5.60191	0.19044	0.447071	-1.34414	-3.70301
2.16341	5.60338	0.820255	1.78286	-1.34491	-3.70528
2.16745	5.60813	1.08138	2.47463	-1.3465	-3.71271
2.17297	5.60974	1.47351	3.53937	-1.34732	-3.71811
2.17926	5.62389	-0.155155	-0.25772	-1.34835	-3.71841
2.18632	5.64309	0.150334	0.364117	-1.3494	-3.72289
2.1967	5.70666	0.12548	0.308785	-1.35023	-3.72431
2.20602	5.75866	0.696251	1.50166	-1.35138	-3.72672
2.21389	5.77142	0.773138	1.66199	-1.35233	-3.73442
2.22495	5.81027	-0.162437	-0.273613	-1.35333	-3.73725
2.23231	5.8203	0.756435	1.62484	-1.3544	-3.74101
2.23851	5.83855	0.100416	0.268465	-1.35565	-3.7423
2.24459	5.84475	-0.369397	-0.687351	-1.35672	-3.74322
2.25498	5.96707	-1.33161	-3.64756	-1.35808	-3.7521
2.26383	5.98219	-0.826078	-1.89703	-1.3588	-3.75357
2.27706	5.98506	0.708501	1.52861	-1.36005	-3.76312
2.28542	6.02171	0.246241	0.566514	-1.36079	-3.7657
2.29133	6.03613	-0.327779	-0.609607	-1.36203	-3.77622
2.29907	6.06124	0.637571	1.38044	-1.36345	-3.7855
2.30483	6.07343	0.587305	1.29345	-1.36477	-3.79548
2.31195	6.07469	-0.835502	-1.92471	-1.36587	-3.79652
2.31758	6.0757	-0.157307	-0.260091	-1.36662	-3.79689
2.32329	6.08905	-0.0896882	-0.116837	-1.36748	-3.79987
2.33585	6.12315	-0.100272	-0.138779	-1.36898	-3.80578
2.34576	6.13374	-0.465421	-0.903535	-1.36994	-3.81053
2.35223	6.17038	-1.15276	-2.98067	-1.37139	-3.81797
2.35626	6.1733	1.28012	2.9777	-1.37227	-3.81968
2.3653	6.20317	-0.460181	-0.887642	-1.3732	-3.82065
2.36988	6.20416	0.702008	1.51706	-1.37447	-3.831
2.37807	6.23302	1.0072	2.28507	-1.37532	-3.83218
2.38805	6.26248	0.236965	0.54565	-1.37638	-3.83323
2.40119	6.3395	0.7577	1.62902	-1.37756	-3.83461
2.4068	6.34646	0.352174	0.786269	-1.37857	-3.84485
2.41435	6.35487	-0.657127	-1.3808	-1.37934	-3.8459
2.42322	6.36159	1.03236	2.35763	-1.38016	-3.84873
2.43132	6.37466	-0.881319	-2.07745	-1.38118	-3.84875
2.44334	6.39694	-0.288123	-0.535764	-1.38201	-3.84945
2.45048	6.39712	0.143771	0.351069	-1.38274	-3.85078
2.46405	6.43887	0.445086	0.975354	-1.38376	-3.85454
2.4749	6.48524	0.954499	2.14783	-1.38485	-3.85852
2.48763	6.50957	-0.407029	-0.765882	-1.38584	-3.85894
2.49628	6.55698	-0.750892	-1.67048	-1.38708	-3.86863
2.50747	6.58725	1.08286	2.48366	-1.3883	-3.87346
2.52594	6.59845	-0.987505	-2.42042	-1.38936	-3.88464
2.54086	6.68309	-0.0442955	-0.0292324	-1.39089	-3.89856
2.55177	6.68924	-0.267846	-0.491717	-1.39186	-3.90042
2.56256	6.73954	-0.329858	-0.614498	-1.39234	-3.9011
2.57996	6.76194	-0.465149	-0.903031	-1.39293	-3.90167
2.5902	6.86487	0.39449	0.865614	-1.39374	-3.90214
2.6032	6.86963	0.643134	1.3967	-1.39453	-3.90222
2.61839	6.88393	-0.218711	-0.377046	-1.39529	-3.90378
2.63559	6.98158	0.379729	0.831929	-1.39605	-3.90453
2.64471	7.01791	-0.43868	-0.839357	-1.39711	-3.90743
2.66496	7.12646	0.570625	1.25335	-1.39804	-3.90927
2.6766	7.24308	-1.22872	-3.23021	-1.39958	-3.90944
2.69075	7.24984	-0.603143	-1.2503	-1.40066	-3.91705
2.7024	7.25878	-0.175152	-0.298203	-1.40201	-3.92279
2.7193	7.28321	0.158493	0.386392	-1.4029	-3.92649
2.73357	7.36246	0.299618	0.684791	-1.40426	-3.9391
2.74846	7.3865	0.832005	1.81424	-1.40547	-3.94573
2.76121	7.39974	-0.356822	-0.663812	-1.40722	-3.9596
2.77791	7.40361	0.467046	1.01961	-1.40802	-3.95965
2.79185	7.43715	0.566088	1.23836	-1.40899	-3.96617
2.81866	7.45864	0.840027	1.8501	-1.4097	-3.96652
2.82925	7.47112	0.857936	1.90706	-1.4112	-3.97415
2.84729	7.52456	1.06628	2.43735	-1.41243	-3.97879
2.86735	7.62579	0.917208	2.05962	-1.41323	-3.98129
2.88431	7.66552	0.0404637	0.140987	-1.41418	-3.98592
2.90531	7.75021	0.609964	1.32767	-1.41523	-3.99346
2.92247	7.75053	-0.825567	-1.89591	-1.41581	-3.9939
2.94688	7.75591	-0.0947378	-0.125366	-1.41666	-3.99422
2.99072	7.93814	0.611445	1.33269	-1.41735	-3.9954
3.0127	7.95522	-1.21181	-3.16692	-1.41821	-3.99799
3.04213	7.96408	-1.22767	-3.22743	-1.41946	-4.00635
3.06098	7.96591	0.88428	1.9684	-1.41999	-4.00706
3.08176	8.0814	-0.859244	-2.00195	-1.4211	-4.01451
3.11289	8.13351	-0.622483	-1.29958	-1.42237	-4.01788
3.17418	8.65622	-1.03237	-2.55825	-1.4234	-4.02035
3.19775	8.70663	0.385454	0.845676	-1.42424	-4.02274
3.22984	8.70992	1.30254	3.05576	-1.42644	-4.05028
3.25756	8.71407	-0.675566	-1.44878	-1.4273	-4.05117
3.32249	9.24713	-0.719013	-1.57065	-1.42888	-4.05537
3.35958	9.31445	0.0161112	0.0925611	-1.4307	-4.07054
3.38322	9.46878	-0.156655	-0.258936	-1.43173	-4.07122
3.42259	9.61873	0.0947009	0.257753	-1.43263	-4.07342
3.46498	9.63408	-0.0752255	-0.0896035	-1.4341	-4.08338
3.50591	9.92764	-0.389603	-0.724411	-1.43475	-4.08554
3.57151	10.1039	-0.198763	-0.342144	-1.43594	-4.0875
3.64441	10.1169	-1.04688	-2.60714	-1.43687	-4.09216
3.73405	10.4993	0.121735	0.301907	-1.43757	-4.09336
3.77643	10.5873	0.766618	1.65519	-1.43841	-4.09672
3.87811	12.0265	-1.0215	-2.52477	-1.44034	-4.10999
3.95537	12.2094	0.711463	1.53577	-1.44143	-4.11038
4.05541	12.3313	-1.00967	-2.4887	-1.44254	-4.11054
4.11263	12.6831	1.09289	2.50456	-1.44323	-4.11112
4.26895	13.6165	0.453731	0.990876	-1.4446	-4.11882
4.44944	15.3267	-0.158436	-0.26177	-1.44525	-4.12077
4.50505	15.3342	0.746397	1.60851	-1.44582	-4.12193
4.57076	15.5174	0.996599	2.25947	-1.44719	-4.12719
4.69704	16.4911	0.999793	2.26796	-1.44786	-4.1282
5.01505	19.299	-0.586143	-1.21161	-1.44887	-4.12896
5.1877	19.9258	0.792104	1.7047	-1.45008	-4.13715
5.4613	22.4816	-0.943695	-2.27102	-1.45096	-4.13716
5.69379	23.0427	-0.602826	-1.24995	-1.4517	-4.13761
5.99012	23.1074	-0.130402	-0.206205	-1.45301	-4.14179
6.54079	23.6196	-0.51078	-1.01717	-1.45385	-4.14531
7.25771	26.131	-0.268367	-0.492806	-1.45444	-4.14758
8.40537	31.9208	-0.323011	-0.601059	-1.45561	-4.15318
10.4597	48.1458	0.317047	0.712775	-1.45727	-4.15594
		0.181216	0.433278	-1.45781	-4.15765
		0.15167	0.366311	-1.45946	-4.16036
		-0.250803	-0.461139	-1.46039	-4.16187
		-0.654858	-1.37898	-1.46198	-4.17417
		-0.167142	-0.281829	-1.46374	-4.18817
		-0.833094	-1.91905	-1.46457	-4.18911
		0.296915	0.680062	-1.46523	-4.18934
		-0.821825	-1.88399	-1.4669	-4.19244
		-1.2043	-3.14992	-1.46792	-4.19653
		-0.218066	-0.376211	-1.469	-4.1997
		0.888303	1.98165	-1.47025	-4.21511
		-0.59364	-1.22749	-1.4715	-4.21758
		1.0805	2.46994	-1.47235	-4.2189
		-1.02956	-2.54699	-1.47321	-4.22016
		-0.904628	-2.15171	-1.47462	-4.22098
		-0.470773	-0.920953	-1.47547	-4.22237
		0.42083	0.924227	-1.47608	-4.22477
		-0.888992	-2.09931	-1.4773	-4.22612
		-1.4029	-3.92649	-1.47833	-4.22781
		0.528732	1.14987	-1.47981	-4.24586
		0.517609	1.12407	-1.48089	-4.24586
		-0.368609	-0.685356	-1.4824	-4.25104
		-0.00698306	0.0473385	-1.48409	-4.27156
		1.55026	3.71754	-1.48507	-4.27611
		-0.702348	-1.51862	-1.48583	-4.27699
		-0.681945	-1.46348	-1.48796	-4.28855
		0.656764	1.42159	-1.48918	-4.29717
		-0.305393	-0.568191	-1.49108	-4.30616
		0.165716	0.403422	-1.49282	-4.30634
		0.174689	0.420546	-1.49376	-4.31532
		0.102847	0.273583	-1.49496	-4.31879
		-0.00448371	0.0521328	-1.49642	-4.32661
		0.36597	0.805956	-1.49764	-4.32801
		0.564092	1.23563	-1.49865	-4.3374
		0.208845	0.482325	-1.50001	-4.33981
		-1.14353	-2.93959	-1.50074	-4.3444
		-0.961069	-2.31937	-1.50207	-4.34761
		-1.39453	-3.90222	-1.50325	-4.34853
		0.380167	0.831945	-1.50487	-4.3641
		-0.87508	-2.05065	-1.5058	-4.36965
		-1.18981	-3.10741	-1.50717	-4.37062
		-1.28921	-3.48547	-1.50795	-4.37112
		-0.150404	-0.246633	-1.50868	-4.37195
		0.581067	1.2796	-1.50977	-4.37886
		1.34007	3.15462	-1.51077	-4.37955
		-0.240989	-0.428478	-1.51178	-4.38274
		-0.062804	-0.0634143	-1.51295	-4.38649
		0.984743	2.23701	-1.51411	-4.38714
		0.946204	2.12361	-1.51536	-4.39881
		1.10685	2.53747	-1.5167	-4.40305
		1.51563	3.64939	-1.51736	-4.40759
		0.926914	2.07868	-1.5182	-4.40831
		1.20297	2.79147	-1.5196	-4.41053
		1.18533	2.74804	-1.52188	-4.41354
		1.10794	2.54062	-1.52284	-4.4185
		0.98697	2.23983	-1.52399	-4.42152
		0.727101	1.56353	-1.52567	-4.42327
		0.828436	1.79975	-1.52694	-4.43242
		0.923463	2.06933	-1.52824	-4.44069
		0.529881	1.15185	-1.52958	-4.44661
		0.838625	1.84573	-1.53121	-4.44859
		0.98553	2.23781	-1.53249	-4.45623
		1.13219	2.61284	-1.53374	-4.45711
		1.21302	2.81799	-1.53495	-4.45967
		0.185236	0.436767	-1.53593	-4.46011
		1.39304	3.30806	-1.53729	-4.467
		1.56989	3.75508	-1.53936	-4.48597
		-0.22147	-0.388263	-1.5403	-4.48747
		-0.193947	-0.334181	-1.54153	-4.48899
		0.157001	0.383172	-1.54248	-4.49562
		0.102346	0.27262	-1.54352	-4.50749
		-0.187026	-0.321877	-1.54467	-4.51094
		0.0797332	0.228136	-1.5459	-4.51356
		-0.849047	-1.9656	-1.54745	-4.5305
		-0.38652	-0.718185	-1.54882	-4.53139
		0.918118	2.06033	-1.54993	-4.5322
		-0.996389	-2.44448	-1.55116	-4.53238
		-0.529745	-1.05769	-1.55233	-4.53354
		-1.23366	-3.25077	-1.55337	-4.53857
		-1.11389	-2.84074	-1.55439	-4.54032
		-0.108193	-0.15997	-1.5565	-4.56161
		0.115045	0.293209	-1.55831	-4.56293
		-0.905669	-2.15452	-1.55949	-4.56529
		-0.171316	-0.292167	-1.56097	-4.56795
		-0.944195	-2.27196	-1.56235	-4.57454
		-1.41735	-3.9954	-1.56359	-4.57611
		-0.069913	-0.0800372	-1.56513	-4.59332
		-1.24942	-3.30708	-1.56631	-4.59704
		0.118609	0.297649	-1.56754	-4.6027
		0.34035	0.758757	-1.56919	-4.61672
		-0.0185395	0.0255211	-1.57084	-4.61877
		1.18162	2.7398	-1.57276	-4.61952
		0.66954	1.45205	-1.57408	-4.62077
		-0.903586	-2.15082	-1.57548	-4.63154
		-0.0942869	-0.124918	-1.57712	-4.64202
		0.107368	0.279984	-1.578	-4.64568
		0.13415	0.325591	-1.57916	-4.64667
		0.684213	1.47872	-1.58112	-4.64739
		-0.138195	-0.222972	-1.58199	-4.64843
		-0.215452	-0.373944	-1.58323	-4.64971
		-0.851717	-1.98082	-1.58428	-4.65116
		0.807053	1.74676	-1.58559	-4.65529
		-1.33886	-3.6842	-1.5869	-4.65542
		-1.32389	-3.62486	-1.58826	-4.66343
		-0.0232245	0.0176656	-1.58982	-4.66814
		-0.0712153	-0.0809681	-1.59142	-4.67324
		-0.517532	-1.0324	-1.59291	-4.67358
		-0.868427	-2.02925	-1.59434	-4.68082
		-0.223876	-0.394021	-1.59554	-4.68355
		0.329711	0.739383	-1.59673	-4.68389
		-0.263942	-0.485639	-1.59969	-4.70962
		-0.937924	-2.25732	-1.60097	-4.71188
		0.675514	1.4646	-1.60192	-4.71531
		0.681839	1.47536	-1.60307	-4.72106
		0.697454	1.51033	-1.60452	-4.727
		-0.755224	-1.68091	-1.60576	-4.72981
		0.353566	0.788199	-1.60688	-4.73014
		-1.32915	-3.63943	-1.60952	-4.76702
		0.406988	0.892599	-1.61037	-4.76913
		0.973927	2.20876	-1.61142	-4.77242
		-0.231284	-0.407494	-1.61237	-4.77331
		1.49133	3.59419	-1.61397	-4.77441
		0.84322	1.85861	-1.61583	-4.78
		0.204735	0.475559	-1.61732	-4.78037
		-0.478305	-0.935552	-1.61825	-4.78316
		-1.4211	-4.01451	-1.62003	-4.78432
		-1.25305	-3.32746	-1.62159	-4.78732
		-1.07938	-2.71038	-1.62338	-4.79181
		-1.31486	-3.58053	-1.62452	-4.79765
		0.532596	1.15567	-1.62554	-4.79776
		-0.844985	-1.95298	-1.62669	-4.80246
		0.565664	1.23691	-1.62781	-4.80966
		0.636916	1.37942	-1.62931	-4.82171
		0.761095	1.63958	-1.63043	-4.82576
		0.503408	1.09035	-1.63146	-4.82596
		0.684836	1.47948	-1.63257	-4.83077
		-1.68309	-5.02191	-1.63373	-4.83126
		-0.579417	-1.19809	-1.63482	-4.83396
		-1.35138	-3.72672	-1.63688	-4.83586
		-0.545324	-1.09159	-1.63838	-4.84145
		-0.603586	-1.25059	-1.64067	-4.8553
		0.640313	1.39124	-1.64288	-4.87747
		-0.199923	-0.345936	-1.64507	-4.8804
		-1.87462	-5.88805	-1.64747	-4.89382
		-0.152278	-0.250354	-1.64954	-4.89901
		0.269047	0.610064	-1.65053	-4.90167
		-0.0744974	-0.0874559	-1.65208	-4.91155
		-0.258409	-0.474354	-1.65389	-4.91359
		-0.688781	-1.48303	-1.6555	-4.91503
		-0.441627	-0.843731	-1.65755	-4.9341
		0.901319	2.01683	-1.66017	-4.9375
		0.370309	0.812109	-1.66135	-4.93767
		-0.634121	-1.32533	-1.66268	-4.93871
		-0.31151	-0.58019	-1.66632	-4.97938
		0.836153	1.82734	-1.66699	-4.98046
		0.745616	1.60773	-1.66898	-4.98671
		0.234924	0.543601	-1.67045	-4.99141
		0.934126	2.09122	-1.67254	-4.99339
		0.61191	1.33325	-1.67383	-4.99564
		-1.26616	-3.37217	-1.67508	-4.99879
		0.509429	1.10586	-1.67668	-5.00422
		-0.547561	-1.09667	-1.67892	-5.00978
		-0.890803	-2.10337	-1.68191	-5.02163
		-1.57408	-4.62077	-1.68309	-5.02191
		-0.834035	-1.91945	-1.68489	-5.03734
		-1.00765	-2.48301	-1.68671	-5.04946
		-0.385926	-0.717019	-1.6881	-5.04964
		0.00971131	0.0784089	-1.68944	-5.0549
		-0.647221	-1.36076	-1.6906	-5.06026
		-0.505367	-1.00181	-1.692	-5.07018
		0.0860207	0.241049	-1.69356	-5.07262
		-1.28278	-3.46271	-1.69501	-5.07282
		-1.26479	-3.36602	-1.69579	-5.07619
		-0.373691	-0.699821	-1.69881	-5.10153
		0.643662	1.39737	-1.70047	-5.1063
		0.311538	0.702306	-1.7021	-5.1081
		-1.2298	-3.23414	-1.70432	-5.11275
		-0.409997	-0.773794	-1.706	-5.1241
		-0.897989	-2.12966	-1.70729	-5.12445
		-0.637883	-1.33485	-1.70926	-5.12782
		0.0511914	0.161724	-1.71135	-5.15208
		0.415794	0.915239	-1.71377	-5.16709
		-0.607249	-1.25986	-1.71515	-5.17109
		-0.277531	-0.510379	-1.71777	-5.17972
		-0.522626	-1.04171	-1.7189	-5.18178
		-0.70756	-1.53348	-1.72113	-5.19074
		1.07148	2.44693	-1.72268	-5.1993
		0.77962	1.67856	-1.72569	-5.22223
		0.759062	1.63605	-1.72715	-5.22565
		-0.951288	-2.29692	-1.7294	-5.24023
		-0.746152	-1.65711	-1.73101	-5.24235
		0.276729	0.629627	-1.73292	-5.25656
		-0.103385	-0.147572	-1.7344	-5.261
		-0.21629	-0.375251	-1.73591	-5.26131
		-0.553908	-1.12588	-1.73724	-5.26343
		-1.00429	-2.47212	-1.73837	-5.27042
		-0.333183	-0.619383	-1.74029	-5.27369
		-0.831607	-1.91055	-1.74186	-5.28056
		-0.236263	-0.420237	-1.74418	-5.29813
		0.197116	0.455791	-1.74731	-5.30376
		0.285144	0.650465	-1.74922	-5.30607
		-0.384889	-0.716231	-1.75093	-5.30737
		-0.623705	-1.30322	-1.75314	-5.32014
		-0.367741	-0.682154	-1.75452	-5.32813
		-0.0201314	0.0218731	-1.75665	-5.33441
		0.339522	0.757209	-1.75826	-5.34115
		1.19283	2.76607	-1.76066	-5.36794
		-0.309808	-0.578125	-1.76278	-5.37083
		0.0966658	0.261551	-1.76451	-5.37257
		-1.09272	-2.76464	-1.76686	-5.37909
		-1.23087	-3.23916	-1.76811	-5.38067
		-0.688315	-1.48184	-1.77026	-5.40301
		-0.867025	-2.02408	-1.77192	-5.40648
		-1.40802	-3.95965	-1.77547	-5.41044
		-0.127285	-0.19969	-1.77739	-5.41668
		-1.07422	-2.69144	-1.77887	-5.41681
		0.594485	1.30445	-1.7808	-5.42584
		0.364253	0.802717	-1.78294	-5.44367
		-0.471207	-0.9222	-1.78436	-5.44809
		0.261452	0.587009	-1.78553	-5.45346
		2.05496	5.145	-1.7869	-5.46056
		0.927793	2.07975	-1.7884	-5.46879
		0.781898	1.68542	-1.79136	-5.47324
		0.658218	1.42469	-1.79465	-5.51212
		0.853626	1.89034	-1.79625	-5.52067
		1.08535	2.49015	-1.79857	-5.54163
		0.557754	1.22278	-1.8016	-5.566
		1.29873	3.04719	-1.80389	-5.56838
		0.895497	2.00246	-1.80669	-5.59474
		-0.887943	-2.09323	-1.8085	-5.59685
		-0.427162	-0.814609	-1.81102	-5.60953
		-0.715652	-1.55874	-1.81315	-5.62148
		0.900122	2.01209	-1.81584	-5.6259
		-0.0636856	-0.0642853	-1.81801	-5.63506
		-0.754699	-1.67881	-1.81953	-5.64825
		1.16898	2.71072	-1.82153	-5.65013
		0.986217	2.23957	-1.82287	-5.65141
		-0.879515	-2.06408	-1.82464	-5.65542
		-0.68291	-1.46644	-1.82736	-5.65809
		-0.298861	-0.554123	-1.82939	-5.66033
		-0.381135	-0.70907	-1.83152	-5.6636
		-0.580835	-1.2026	-1.83375	-5.69086
		1.39156	3.30709	-1.83621	-5.71784
		-0.966521	-2.33411	-1.83798	-5.72465
		0.417637	0.920011	-1.84024	-5.72958
		0.369343	0.810508	-1.8428	-5.74901
		-0.253574	-0.467688	-1.84525	-5.75199
		1.02999	2.35301	-1.84653	-5.75408
		0.776379	1.67497	-1.84863	-5.76148
		0.187451	0.440485	-1.85124	-5.77601
		-0.69103	-1.48725	-1.85248	-5.7792
		-0.811312	-1.85377	-1.85421	-5.78564
		-1.00108	-2.46493	-1.85658	-5.81014
		-1.25778	-3.342	-1.85877	-5.82677
		-0.524815	-1.04831	-1.86062	-5.82742
		-1.38936	-3.88464	-1.86299	-5.8308
		0.463322	1.01126	-1.86642	-5.84109
		-0.626729	-1.30737	-1.8685	-5.85288
		-1.04197	-2.59674	-1.87002	-5.85619
		0.418747	0.922377	-1.87168	-5.86972
		-0.434599	-0.826129	-1.87462	-5.88805
		-0.777693	-1.74695	-1.87654	-5.89513
		-0.403412	-0.758826	-1.87942	-5.89882
		-1.08757	-2.74552	-1.88189	-5.90459
		-0.376096	-0.703377	-1.88422	-5.9047
		0.967416	2.18408	-1.88625	-5.91141
		0.955453	2.15048	-1.88881	-5.92595
		1.13941	2.63932	-1.89061	-5.92781
		-0.181426	-0.312	-1.89441	-5.9623
		-0.140508	-0.226734	-1.8996	-6.02443
		-0.00819667	0.0425282	-1.90218	-6.03831
		-1.6906	-5.06026	-1.90486	-6.04634
		0.427887	0.936089	-1.90718	-6.06178
		1.09607	2.50816	-1.90902	-6.06799
		-1.32268	-3.62053	-1.91087	-6.06939
		-1.15928	-2.99944	-1.91348	-6.08044
		-0.433321	-0.824763	-1.91755	-6.12411
		-1.50207	-4.34761	-1.92003	-6.13606
		-1.24455	-3.29255	-1.92256	-6.14824
		0.52641	1.14482	-1.92431	-6.15022
		-0.727114	-1.58951	-1.92714	-6.15769
		-1.24995	-3.30894	-1.92892	-6.16543
		-0.142805	-0.233104	-1.93097	-6.18436
		-1.24707	-3.29834	-1.93366	-6.1875
		-0.185272	-0.318916	-1.93764	-6.19279
		0.826114	1.79395	-1.94013	-6.19694
		0.489665	1.06332	-1.94286	-6.20085
		0.522903	1.13881	-1.94449	-6.20658
		-0.840366	-1.93952	-1.94629	-6.21631
		-0.198326	-0.34139	-1.94898	-6.21998
		-0.964123	-2.32984	-1.9535	-6.2547
		0.330158	0.740173	-1.9584	-6.28605
		0.0816643	0.23275	-1.96122	-6.30053
		0.413397	0.909402	-1.96432	-6.31482
		-0.0159257	0.0291369	-1.96647	-6.32623
		0.455871	0.994758	-1.97029	-6.33775
		1.43209	3.41704	-1.97279	-6.34131
		-0.452164	-0.869984	-1.97601	-6.35534
		0.522199	1.13381	-1.97849	-6.36576
		1.44484	3.44763	-1.98205	-6.39526
		0.855211	1.89313	-1.98606	-6.42275
		-0.234404	-0.416992	-1.98851	-6.42968
		-0.779038	-1.75073	-1.99112	-6.44856
		-1.19319	-3.11404	-1.9943	-6.47423
		-1.13804	-2.91911	-1.99714	-6.49221
		-0.207688	-0.362417	-1.99976	-6.50707
		-0.17785	-0.304238	-2.0029	-6.53324
		-0.231641	-0.408623	-2.0091	-6.58771
		-0.234947	-0.41721	-2.01219	-6.60692
		-0.0141056	0.0339769	-2.01553	-6.63927
		-0.442316	-0.844629	-2.0189	-6.64139
		0.811669	1.76118	-2.02184	-6.65684
		-0.224445	-0.395138	-2.02524	-6.69659
		-1.27407	-3.41079	-2.02839	-6.70465
		-0.784732	-1.76887	-2.03145	-6.70959
		-0.262287	-0.48263	-2.03366	-6.71474
		0.993745	2.25472	-2.03649	-6.72952
		-0.857297	-1.99618	-2.04043	-6.75362
		-0.353599	-0.659544	-2.04286	-6.76468
		0.606889	1.32431	-2.04477	-6.77374
		-1.11078	-2.82031	-2.04714	-6.78364
		0.818039	1.77991	-2.05275	-6.82603
		0.382498	0.8368	-2.05609	-6.83512
		-0.448967	-0.864893	-2.05916	-6.84512
		-0.0726527	-0.0830447	-2.06112	-6.84617
		0.280854	0.637014	-2.06467	-6.85841
		-1.3247	-3.6249	-2.06689	-6.8622
		-1.0163	-2.51004	-2.0699	-6.86537
		1.04205	2.38154	-2.07288	-6.87365
		0.782936	1.68697	-2.07929	-6.91574
		0.0113748	0.0817715	-2.08497	-6.95761
		0.257175	0.580447	-2.08793	-6.97852
		0.7026	1.51928	-2.09013	-6.98382
		0.154619	0.378486	-2.0936	-7.00911
		0.724905	1.55998	-2.09775	-7.02914
		0.32452	0.728614	-2.10247	-7.07114
		0.195252	0.454896	-2.10677	-7.09326
		-0.672232	-1.43575	-2.10879	-7.09764
		-0.714005	-1.55406	-2.11165	-7.09928
		0.0592935	0.179327	-2.11427	-7.10189
		0.0922577	0.253147	-2.11852	-7.14096
		0.348431	0.772993	-2.12432	-7.17157
		-1.07792	-2.70519	-2.12838	-7.17833
		-0.667821	-1.42078	-2.13096	-7.19075
		-0.68917	-1.4831	-2.13396	-7.20096
		-0.282882	-0.528096	-2.13846	-7.20283
		-0.770704	-1.72693	-2.14407	-7.25761
		1.25494	2.92834	-2.14643	-7.26203
		0.904166	2.02385	-2.15054	-7.27491
		0.078662	0.227208	-2.15563	-7.31257
		-0.413596	-0.783095	-2.16037	-7.34699
		-1.19939	-3.13404	-2.16223	-7.35849
		-0.729982	-1.60527	-2.16771	-7.40795
		0.906986	2.03518	-2.17004	-7.40951
		-0.179374	-0.308477	-2.17383	-7.42982
		-0.93072	-2.2356	-2.17725	-7.43601
		-0.0405785	-0.0196661	-2.18156	-7.46077
		1.274	2.96147	-2.18522	-7.47011
		-0.318993	-0.593489	-2.1917	-7.50396
		-0.134237	-0.214809	-2.19474	-7.51217
		-0.740945	-1.63053	-2.2004	-7.57335
		-0.827687	-1.90089	-2.20491	-7.59142
		-0.456895	-0.87898	-2.21059	-7.61603
		-0.219271	-0.380515	-2.21641	-7.65293
		-0.670524	-1.42333	-2.22188	-7.68778
		0.105277	0.277132	-2.22422	-7.68968
		1.12525	2.60058	-2.22771	-7.69143
		-0.371082	-0.691487	-2.22978	-7.69507
		-0.472689	-0.924662	-2.2364	-7.73085
		-0.220388	-0.384715	-2.24089	-7.77416
		-0.676926	-1.45049	-2.24365	-7.78349
		-0.562612	-1.15301	-2.24795	-7.79366
		-0.798033	-1.81106	-2.25161	-7.80601
		-0.386892	-0.718825	-2.25798	-7.82034
		0.554339	1.21184	-2.26281	-7.83983
		0.726009	1.5608	-2.2671	-7.84188
		0.144092	0.351986	-2.27028	-7.85832
		0.795903	1.71921	-2.27508	-7.8864
		0.963052	2.17225	-2.27834	-7.89212
		1.54549	3.70662	-2.2842	-7.91678
		0.0119347	0.08181	-2.28815	-7.91831
		-1.71135	-5.15208	-2.29566	-7.9454
		-0.724092	-1.58061	-2.29926	-7.9653
		-0.877729	-2.0591	-2.30339	-7.96996
		0.281735	0.639473	-2.31044	-8.00675
		-0.14462	-0.236969	-2.31607	-8.0143
		0.182026	0.433465	-2.3201	-8.03937
		-0.632988	-1.32402	-2.32665	-8.08069
		-1.44719	-4.12719	-2.33062	-8.11461
		-0.405613	-0.761345	-2.33664	-8.14158
		-0.133528	-0.213795	-2.34361	-8.21846
		0.0155664	0.0883916	-2.34928	-8.2204
		0.69463	1.4969	-2.35309	-8.23535
		0.594075	1.30442	-2.35889	-8.24439
		0.360362	0.797333	-2.36414	-8.24875
		-0.464493	-0.900504	-2.37291	-8.33547
		1.0937	2.50486	-2.37629	-8.34995
		0.951763	2.13967	-2.38	-8.37841
		-0.645075	-1.35862	-2.38445	-8.37924
		-0.480575	-0.945103	-2.3928	-8.44583
		-0.0733552	-0.0840209	-2.39904	-8.45878
		0.479666	1.04989	-2.40542	-8.5021
		-0.538985	-1.08003	-2.41144	-8.5087
		0.233604	0.542311	-2.41672	-8.54216
		1.1884	2.75428	-2.42158	-8.55196
		-1.04637	-2.60547	-2.43074	-8.60544
		-0.29413	-0.547849	-2.43973	-8.61282
		-0.629829	-1.31348	-2.44661	-8.6148
		-0.00252204	0.0530627	-2.45192	-8.62675
		-0.892548	-2.10687	-2.45676	-8.62705
		0.194708	0.454883	-2.46196	-8.66004
		-0.341593	-0.632366	-2.4678	-8.66229
		0.491538	1.06619	-2.47616	-8.70492
		-0.0810088	-0.103248	-2.48263	-8.73876
		-0.495457	-0.977865	-2.49044	-8.75132
		0.841427	1.85503	-2.49689	-8.77666
		1.24871	2.91339	-2.5032	-8.81902
		-0.444408	-0.850933	-2.51049	-8.87859
		0.0441788	0.15082	-2.51587	-8.89707
		-0.37943	-0.707213	-2.52403	-8.9306
		1.00792	2.28514	-2.53077	-8.9369
		0.686919	1.4827	-2.54292	-9.06167
		0.468104	1.02142	-2.55159	-9.14307
		-1.25706	-3.33983	-2.5576	-9.14943
		-0.236811	-0.421304	-2.56348	-9.15381
		1.44132	3.43636	-2.56965	-9.18392
		0.70544	1.52233	-2.57802	-9.23137
		0.531233	1.15323	-2.5918	-9.25379
		-0.994906	-2.43867	-2.60137	-9.30045
		-0.0154066	0.0293585	-2.60877	-9.33534
		0.337345	0.754312	-2.62214	-9.4648
		0.76002	1.63667	-2.63074	-9.51531
		0.539017	1.1725	-2.63718	-9.54412
		-0.256059	-0.473113	-2.64302	-9.55295
		0.546179	1.19102	-2.65329	-9.56548
		0.186643	0.439802	-2.66436	-9.59574
		0.804363	1.73844	-2.676	-9.72999
		0.347469	0.771083	-2.68664	-9.77287
		0.73019	1.57807	-2.69198	-9.7793
		-0.614212	-1.27933	-2.69994	-9.78341
		0.515481	1.1215	-2.70668	-9.83616
		-0.828224	-1.90393	-2.71338	-9.8475
		0.311088	0.702273	-2.71916	-9.86735
		-1.69579	-5.07619	-2.72788	-9.89191
		0.0767056	0.224127	-2.74298	-9.94438
		0.614286	1.33705	-2.75333	-9.99524
		-0.418003	-0.793512	-2.76235	-10.0222
		0.372106	0.815933	-2.76695	-10.0394
		0.141798	0.346113	-2.78052	-10.1099
		-0.567959	-1.17216	-2.78618	-10.1216
		-0.619808	-1.29679	-2.79619	-10.163
		0.561481	1.22899	-2.80737	-10.2368
		0.572364	1.25591	-2.82213	-10.3223
		0.315029	0.709038	-2.82825	-10.3292
		-1.01105	-2.49454	-2.83708	-10.3538
		0.0984447	0.2658	-2.84876	-10.4256
		1.2274	2.85755	-2.85786	-10.4928
		0.945567	2.12337	-2.87813	-10.5294
		0.801451	1.73524	-2.88648	-10.5909
		-0.855179	-1.99305	-2.90207	-10.6171
		-1.11662	-2.84977	-2.91471	-10.7037
		-1.37447	-3.831	-2.92726	-10.7996
		-1.29199	-3.49375	-2.93612	-10.826
		0.854124	1.89062	-2.94776	-10.8901
		-1.05856	-2.63846	-2.96758	-11.0057
		1.38363	3.29578	-2.98499	-11.0918
		-0.893389	-2.1074	-2.9923	-11.1144
		1.55308	3.71862	-3.00316	-11.2001
		-0.425868	-0.810819	-3.02634	-11.3268
		-0.845496	-1.95465	-3.03652	-11.3476
		0.0676364	0.199505	-3.05344	-11.4388
		0.460412	1.00672	-3.07034	-11.555
		0.734496	1.58353	-3.08601	-11.6072
		-1.06215	-2.64813	-3.09553	-11.6314
		-0.483613	-0.950786	-3.12377	-11.6963
		-0.105624	-0.154594	-3.13651	-11.7505
		-0.995397	-2.44177	-3.15078	-11.7876
		1.18731	2.75231	-3.16597	-11.7994
		0.701021	1.51673	-3.18706	-11.9201
		0.576697	1.26543	-3.20647	-11.9359
		0.957804	2.15639	-3.22192	-12.0204
		0.393028	0.863089	-3.23248	-12.0522
		0.926381	2.078	-3.25332	-12.2472
		0.725352	1.56003	-3.26613	-12.2953
		0.498272	1.07967	-3.29722	-12.57
		-0.000201665	0.0564097	-3.3103	-12.5891
		0.897877	2.00556	-3.32509	-12.5939
		0.855924	1.89528	-3.34926	-12.7228
		0.902172	2.01791	-3.36599	-12.8594
		0.55356	1.21096	-3.38701	-12.9696
		1.03391	2.35863	-3.41217	-13.0364
		-1.32672	-3.63434	-3.43955	-13.0981
		-0.51712	-1.03211	-3.48562	-13.5434
		-0.61941	-1.29526	-3.51327	-13.6392
		-0.965631	-2.33166	-3.54359	-13.8779
		-0.86446	-2.01803	-3.5672	-14.0429
		0.208086	0.481937	-3.58922	-14.0776
		-0.406682	-0.764042	-3.62332	-14.4439
		-1.13114	-2.89529	-3.68191	-14.8127
		0.653098	1.41888	-3.71129	-15.0525
		0.864165	1.93027	-3.74759	-15.2806
		0.953854	2.14685	-3.78516	-15.3945
		1.36409	3.23688	-3.84476	-15.7178
		0.962069	2.16848	-3.887	-16.1213
		-0.852823	-1.98487	-3.90926	-16.1454
		-0.111992	-0.171876	-3.96283	-16.3758
		-0.698456	-1.51121	-4.00411	-16.5222
		-1.20889	-3.15743	-4.05983	-16.5672
		1.22612	2.84865	-4.13667	-17.3776
		0.958463	2.15774	-4.24465	-18.1951
		0.733446	1.58232	-4.34148	-18.7989
		-0.128997	-0.202724	-4.38723	-19.0543
		-0.221972	-0.388968	-4.4865	-19.1662
		1.20809	2.80931	-4.56733	-19.8084
		1.20484	2.79385	-4.67353	-20.8846
		0.184352	0.435998	-4.72552	-20.9257
		0.431543	0.946161	-4.88976	-21.8565
		-0.00406491	0.0521731	-5.06581	-22.5837
		-0.272811	-0.499827	-5.12367	-22.7602
		-0.794638	-1.79928	-5.19428	-22.7988
		-0.153007	-0.252833	-5.31667	-22.8134
		-0.625682	-1.30695	-5.65643	-25.2852
		0.795327	1.71761	-5.87105	-26.1466
		1.24653	2.90571	-6.1523	-26.2381
		0.233307	0.540919	-6.37478	-26.2695
		-0.453624	-0.871477	-6.82385	-27.9971
		-1.42424	-4.02274	-7.41623	-31.9061
		-0.0324382	-0.00250244	-8.36227	-39.4457
		-0.491106	-0.9665	-9.69853	-43.8899
		1.05971	2.42502	-13.1091	-45.9092
		-0.0601831	-0.0598734
		-0.652768	-1.37589
		0.0934121	0.255629
		-0.541341	-1.08482
		-1.00042	-2.46418
		-0.621862	-1.29899
		0.28228	0.639931
		-0.600433	-1.24568
		0.237616	0.546485
		0.143289	0.348194
		-1.07603	-2.6952
		-0.146392	-0.240791
		0.570161	1.25001
		0.0363596	0.136771
		0.961222	2.16626
		1.15277	2.67634
		0.67685	1.4668
		0.638043	1.38089
		0.590888	1.29887
		0.384183	0.840377
		0.584306	1.28526
		0.568802	1.24546
		0.265579	0.604951
		0.46068	1.00697
		-0.0840109	-0.107653
		0.265991	0.605684
		0.439375	0.966317
		0.259846	0.583682
		-0.548824	-1.10502
		-0.764852	-1.70907
		0.339962	0.758326
		0.244797	0.562612
		-1.23285	-3.24361
		0.558386	1.22321
		-0.731051	-1.60679
		0.989184	2.24172
		-0.139849	-0.224683
		-0.937599	-2.25689
		-0.0577931	-0.0557369
		0.739134	1.59087
		0.717764	1.54744
		0.79034	1.70144
		0.841988	1.85563
		-0.190278	-0.325167
		-0.112783	-0.172698
		0.949935	2.13522
		-0.92244	-2.20508
		-0.375764	-0.70322
		-0.663758	-1.40466
		-0.467481	-0.908567
		-0.986037	-2.40785
		-1.21938	-3.18989
		-0.421469	-0.80389
		-0.983057	-2.39826
		-1.18328	-3.0838
		-1.26336	-3.35772
		-0.219583	-0.38145
		-1.22061	-3.19828
		-1.01724	-2.51293
		0.142959	0.347954
		-0.185595	-0.319326
		-0.440003	-0.842349
		-0.391476	-0.728066
		0.131506	0.321495
		-0.271223	-0.498921
		-0.745586	-1.65608
		-0.210074	-0.366586
		-1.1587	-2.99729
		-1.05324	-2.62564
		-0.427955	-0.816217
		-0.531886	-1.06595
		1.10409	2.5321
		0.355823	0.790377
		-0.416527	-0.791189
		-0.45925	-0.885794
		-0.190631	-0.325606
		-0.553525	-1.12581
		-0.128567	-0.201239
		-0.162047	-0.270904
		-0.155696	-0.258325
		-1.45008	-4.13715
		-1.17725	-3.05499
		0.239403	0.553093
		0.36398	0.802164
		-0.400507	-0.750807
		-0.768385	-1.71916
		-0.636814	-1.33318
		-1.15212	-2.97967
		-0.435756	-0.830631
		-1.00466	-2.47224
		-1.3544	-3.74101
		-0.791589	-1.7914
		-1.16221	-3.01164
		-0.29563	-0.549801
		-0.611136	-1.26925
		0.987792	2.24165
		1.53576	3.68893
		-0.129968	-0.204462
		-0.522963	-1.0429
		-0.599824	-1.24343
		0.834423	1.82278
		0.560707	1.22571
		0.437415	0.962931
		-0.239467	-0.42506
		-0.0963501	-0.130717
		0.0918723	0.253004
		0.815737	1.77458
		1.40459	3.34997
		0.621307	1.35129
		-0.0337277	-0.0034327
		-0.483376	-0.950393
		1.37527	3.2592
		0.931516	2.08698
		1.04488	2.3854
		0.223151	0.518419
		-0.192815	-0.329374
		0.682585	1.47561
		-0.252873	-0.465906
		-0.805965	-1.83183
		1.24292	2.8977
		1.42611	3.39623
		0.423751	0.927753
		0.608834	1.32647
		-0.63557	-1.32928
		0.138717	0.336461
		-0.250498	-0.460718
		0.957019	2.15436
		-0.360477	-0.667817
		-0.850807	-1.97278
		-0.958539	-2.30823
		-1.29622	-3.51501
		0.463753	1.01234
		-0.730448	-1.60635
		-0.64073	-1.34857
		-0.92353	-2.20754
		-0.664964	-1.40738
		-0.177174	-0.303474
		0.0954812	0.259277
		0.0488546	0.15724
		0.284549	0.648314
		0.84607	1.87692
		-0.941761	-2.26969
		-0.409169	-0.772896
		0.374835	0.821499
		0.773902	1.6624
		0.785474	1.68953
		-0.892003	-2.1051
		0.0129568	0.0824834
		0.785914	1.69032
		0.860431	1.91477
		0.949127	2.13146
		0.84805	1.88139
		1.01525	2.30759
		0.617435	1.34709
		0.207632	0.481558
		0.519498	1.12887
		-0.0647474	-0.0669411
		-0.0276667	0.00438351
		0.561989	1.22999
		1.07223	2.44962
		1.31026	3.07801
		-0.0241437	0.0167022
		0.322132	0.723453
		-0.513823	-1.02413
		-0.463808	-0.899278
		-0.456122	-0.878465
		-1.17561	-3.04976
		-1.54153	-4.48899
		0.0239084	0.110785
		0.359876	0.796041
		0.000803991	0.057377
		-0.227677	-0.401369
		0.220027	0.512108
		0.170001	0.414399
		-1.03577	-2.57012
		-0.222999	-0.390148
		-0.752543	-1.6739
		0.309161	0.698805
		0.349854	0.77796
		-1.09922	-2.78394
		-0.554582	-1.12626
		-1.01543	-2.50975
		-0.125987	-0.19547
		0.296507	0.679547
		-0.235326	-0.418085
		1.19556	2.77795
		0.532179	1.15382
		0.260337	0.584723
		0.589028	1.29637
		-0.202766	-0.350362
		-0.277054	-0.507137
		-0.398718	-0.748998
		0.1767	0.424799
		-0.484746	-0.951737
		-0.453187	-0.87056
		0.271435	0.617438
		-0.132802	-0.210731
		0.668468	1.45097
		-0.207335	-0.361177
		1.6703	4.03757
		0.290677	0.668799
		-0.91687	-2.19078
		-0.678255	-1.45239
		0.364796	0.802742
		0.368993	0.810359
		-0.975201	-2.3682
		-1.30244	-3.52757
		-1.16741	-3.02833
		-0.314769	-0.588654
		0.357518	0.793134
		-0.22228	-0.389001
		-0.434869	-0.827488
		-0.168976	-0.28834
		-0.992376	-2.43398
		-0.738874	-1.62546
		0.0247815	0.112636
		-0.73146	-1.60963
		0.278771	0.631932
		0.489197	1.06272
		0.549928	1.19953
		0.169205	0.411565
		-0.0204684	0.0216364
		-0.994306	-2.43658
		-0.0258658	0.0108178
		0.00106139	0.0575856
		-0.0789097	-0.0944055
		0.21122	0.490626
		2.1967	5.70666
		0.431141	0.945631
		-0.581792	-1.20461
		-0.675132	-1.44704
		1.07522	2.45627
		-0.0164495	0.0288671
		0.768528	1.65737
		1.11119	2.54781
		-0.37824	-0.705865
		-0.545658	-1.09333
		0.211592	0.49129
		-0.044016	-0.0292305
		-0.976291	-2.37343
		0.0103536	0.0789368
		0.263298	0.596623
		-0.799571	-1.81311
		-1.23545	-3.25573
		-0.879991	-2.06735
		-1.29306	-3.50019
		0.0040802	0.0625456
		-1.26543	-3.36624
		-0.416141	-0.790944
		1.17247	2.71564
		0.833866	1.82237
		-0.193554	-0.331929
		-1.67045	-4.99141
		-0.827001	-1.89924
		-0.891297	-2.10414
		-0.0169577	0.0276027
		-0.335827	-0.622052
		0.732333	1.58126
		0.249987	0.571911
		-0.332377	-0.618889
		-0.924055	-2.21022
		-0.92163	-2.20231
		0.076278	0.223842
		0.0535763	0.166401
		-0.732321	-1.61381
		-1.05603	-2.63144
		-0.229617	-0.40439
		-0.441115	-0.843596
		-2.80737	-10.2368
		0.450228	0.984695
		-1.02088	-2.52462
		0.205559	0.477496
		-0.84348	-1.94896
		-1.19217	-3.11225
		0.997475	2.26241
		-0.37729	-0.704321
		1.55765	3.72218
		0.944636	2.12011
		-0.419959	-0.796127
		-0.705989	-1.5252
		-0.222693	-0.390043
		-0.482703	-0.948461
		0.273757	0.623359
		0.362342	0.800729
		-0.361085	-0.668776
		-0.641065	-1.34901
		-0.26548	-0.488055
		0.161374	0.390228
		0.24866	0.570007
		0.417975	0.92029
		-1.06624	-2.66768
		0.560323	1.22567
		0.635844	1.37713
		0.458149	0.99954
		1.86115	4.58553
		1.18318	2.74313
		0.377846	0.827543
		0.361993	0.800377
		0.090738	0.249425
		0.310421	0.700961
		0.941766	2.11065
		1.44283	3.44243
		0.850866	1.88878
		0.812293	1.76368
		-0.64256	-1.35257
		-2.47616	-8.70492
		-0.290816	-0.540272
		-0.205102	-0.356369
		-0.0684192	-0.0767867
		-1.09558	-2.77299
		1.13272	2.6161
		1.39948	3.32466
		1.06352	2.43355
		-0.451748	-0.869226
		0.671947	1.46197
		-1.37139	-3.81797
		-0.832172	-1.91647
		-0.503715	-0.998442
		0.245259	0.563931
		0.713124	1.53707
		-0.888605	-2.09845
		0.0252304	0.113903
		-1.74731	-5.30376
		0.127184	0.312473
		0.669063	1.45149
		-1.25142	-3.31785
		0.947571	2.12861
		1.07947	2.46446
		0.131878	0.322259
		1.31636	3.09188
		0.644588	1.40198
		1.13117	2.61202
		1.06759	2.44188
		1.24151	2.89633
		0.79307	1.70892
		0.114538	0.292966
		0.586543	1.29235
		-0.62133	-1.29853
		-0.137707	-0.221699
		-0.679445	-1.4535
		0.668087	1.45085
		0.316589	0.712773
		0.157282	0.384628
		-0.533766	-1.07103
		0.650507	1.41231
		-1.18902	-3.10554
		-0.508285	-1.01109
		-1.41243	-3.97879
		-0.174723	-0.297934
		-0.699631	-1.51371
		0.211961	0.491499
		-0.807571	-1.83716
		-0.449758	-0.867187
		0.352848	0.787035
		0.118278	0.297112
		-0.503238	-0.997585
		-0.932531	-2.24082
		-0.480101	-0.943238
		0.00281041	0.0588758
		-1.49376	-4.31532
		-0.928837	-2.23236
		0.160714	0.389091
		0.0282013	0.117664
		0.0285784	0.118165
		0.0192528	0.100661
		0.239157	0.552671
		-0.6739	-1.44069
		-0.420325	-0.797377
		0.198673	0.45876
		-0.231046	-0.406903
		-0.178821	-0.306514
		-0.572663	-1.17958
		-0.077388	-0.0926223
		-1.11913	-2.85738
		-0.702812	-1.51913
		-0.660673	-1.39338
		-0.188943	-0.32357
		-0.638748	-1.33855
		-0.836518	-1.9288
		-0.543637	-1.08675
		0.0151486	0.087734
		-0.649113	-1.36791
		-0.780398	-1.75629
		-0.253094	-0.465956
		-0.757186	-1.68369
		-0.0190371	0.0239195
		-1.04255	-2.59801
		-0.329683	-0.614431
		-0.876894	-2.05663
		-0.824969	-1.89394
		-0.0281364	0.00405117
		-1.01424	-2.50397
		1.40347	3.34856
		1.13629	2.63435
		-0.370341	-0.69012
		-1.10888	-2.81205
		0.502467	1.08516
		0.166885	0.406449
		0.122395	0.302342
		0.691208	1.49202
		0.484861	1.05688
		-0.520166	-1.03984
		-0.151011	-0.247424
		-1.27491	-3.41082
		-0.920571	-2.20004
		-0.78381	-1.76662
		-0.84413	-1.95217
		-0.589807	-1.22201
		-0.771398	-1.73108
		-0.784133	-1.76668
		-0.296851	-0.551364
		-0.997707	-2.45383
		-0.894272	-2.10847
		-0.399608	-0.750345
		-0.0596774	-0.0590485
		-0.577697	-1.19461
		-0.842058	-1.94486
		-0.915391	-2.18928
		-0.848516	-1.96354
		-1.12446	-2.86935
		-1.00875	-2.48594
		-0.845963	-1.95618
		-0.926764	-2.22652
		-0.75806	-1.68662
		-1.24182	-3.28337
		-0.168252	-0.287785
		-0.60425	-1.25061
		-0.611696	-1.27062
		-0.385184	-0.716583
		-0.71698	-1.56379
		-0.436554	-0.833197
		-0.852367	-1.98404
		-1.77547	-5.41044
		-0.138741	-0.223294
		-0.134649	-0.214972
		-0.147734	-0.242954
		-0.550916	-1.10809
		-0.60912	-1.2648
		-0.859843	-2.0025
		-0.972682	-2.36021
		-0.879214	-2.06381
		0.379337	0.830708
		0.187007	0.440372
		-1.0599	-2.64355
		-0.726152	-1.58758
		-0.775538	-1.74039
		-0.816557	-1.86781
		-0.709172	-1.53798
		-0.870612	-2.03356
		-1.20091	-3.13978
		-1.05024	-2.62231
		-0.685391	-1.47426
		-0.301678	-0.561422
		-0.467863	-0.911418
		-1.27909	-3.44491
		-0.497003	-0.981319
		-0.648269	-1.36548
		-0.637492	-1.33464
		-1.16666	-3.02472
		-0.980204	-2.38831
		-0.79563	-1.80213
		-1.14108	-2.93288
		-0.988257	-2.42105
		-1.39529	-3.90378
		-0.828551	-1.90424
		-1.29518	-3.51418
		0.544456	1.18955
		0.506701	1.10129
		0.634064	1.37651
		0.0663158	0.193024
		0.782457	1.68626
		-0.905164	-2.15379
		-0.749072	-1.66271
		-0.194817	-0.335713
		-0.00750875	0.0431226
		0.121364	0.301852
		0.769186	1.65854
		-0.973615	-2.36327
		-0.468679	-0.915543
		-0.591833	-1.22485
		0.273025	0.621169
		-0.594235	-1.23123
		-0.60648	-1.25884
		-0.678963	-1.45315
		-0.633572	-1.3252
		-1.02764	-2.54417
		-0.3281	-0.610234
		-0.396423	-0.741664
		-1.00583	-2.47695
		-0.592907	-1.22605
		-0.907208	-2.15952
		-0.78962	-1.78754
		0.530342	1.15223
		-0.843123	-1.94757
		-0.839154	-1.93758
		-1.83152	-5.6636
		0.360839	0.799087
		0.205968	0.478548
		-0.511088	-1.01722
		-0.482455	-0.948343
		-0.787333	-1.77593
		-0.362215	-0.6714
		-0.142196	-0.231271
		-0.87558	-2.05219
		0.90589	2.0317
		-0.19621	-0.336731
		-0.974092	-2.36517
		-1.31365	-3.57616
		1.48266	3.56049
		0.303479	0.690211
		0.0550627	0.170689
		1.19089	2.76173
		-0.756744	-1.68335
		0.28991	0.667348
		-0.254795	-0.471
		-0.609811	-1.26713
		-0.351128	-0.65511
		-0.288791	-0.535964
		0.24398	0.559607
		-0.761247	-1.70087
		-1.07863	-2.70627
		-1.08026	-2.71794
		-0.461131	-0.892137
		-1.04063	-2.59292
		-0.832701	-1.91835
		-0.515774	-1.02686
		-0.572115	-1.1771
		-0.117411	-0.18266
		-0.366019	-0.677468
		-0.921051	-2.20125
		-0.880735	-2.07553
		0.392247	0.862038
		-0.447607	-0.860694
		-0.718015	-1.56892
		0.822505	1.78717
		0.494813	1.06911
		0.864627	1.93048
		0.82774	1.79567
		-0.655367	-1.37913
		-0.014447	0.0324912
		-0.518235	-1.034
		-0.243315	-0.431512
		0.0264457	0.11511
		-0.461866	-0.893332
		0.575417	1.25976
		1.32545	3.12808
		0.708962	1.52884
		0.738204	1.59065
		-0.454623	-0.874507
		-0.395042	-0.738209
		0.339026	0.756257
		0.0545869	0.169585
		0.187982	0.442971
[truncated: 3,159 more rows]

## Sheet: SAM Output
Significant Genes List
Input Parameters
	Imputation Engine			10-Nearest Neighbor Imputer
	Data Type			Two Class, unpaired data
	Data in log scale?			FALSE
	Number of Permutations			100
	Blocked Permutation?			FALSE
	RNG Seed			1234567
	(Delta, Fold Change)			(2.18525, 2.00000)
	(Upper Cutoff, Lower Cutoff)			(3.77130, -3.47294)
Computed Quantities
	Computed Exchangeability Factor S0			0.0471405
	S0 percentile			0
	False Significant Number (Median, 90 percentile)			(5.50169, 15.95492)
	False Discovery Rate (Median, 90 percentile)			(0.74247, 2.15316)
	Pi0Hat			0.55017
233 Positive Significant Genes
	Row	Gene Name	Gene ID	Score(d)	Numerator(r)	Denominator(s+s0)	Fold Change	q-value (%)	Fold Change	gene name?	pathway	KEGG EC#
	785	PA0754_at	PA0754_at	48.1458	150.3	3.12177	2.42464	0.225479	2.42464
	2028	PA2000_at	PA2000_at	31.9208	1477	46.2708	12.98864	0.225479	12.98864
	5178	PA5167_at	PA5167_at	26.131	637.633	24.4014	5.24900	0.225479	5.24900
	2582	PA2557_at	PA2557_at	23.6196	268.433	11.3649	4.78253	0.225479	4.78253
	3062	PA3038_at	PA3038_at	23.1074	364.567	15.7771	3.59786	0.225479	3.59786
	1214	PA1183_dctA_at	PA1183_dctA_at	23.0427	949.467	41.2046	2.32805	0.225479	2.32805
	160	PA0129_gabP_at	PA0129_gabP_at	22.4816	266.833	11.869	5.59793	0.225479	5.59793
	4513	PA4501_at	PA4501_at	19.9258	116.1	5.82661	2.39767	0.225479	2.39767
	2029	PA2001_atoB_at	PA2001_atoB_at	19.299	1407.83	72.9486	4.81734	0.225479	4.81734
	162	PA0131_at	PA0131_at	16.4911	341.2	20.6899	3.70293	0.225479	3.70293
	2043	PA2015_at	PA2015_at	15.5174	5449.3	351.174	8.81112	0.225479	8.81112
	2027	PA1999_at	PA1999_at	15.3342	2908.4	189.667	12.97037	0.225479	12.97037
	2012	PA1984_s_at	PA1984_s_at	15.3267	2799	182.622	11.63854	0.225479	11.63854
	827	PA0796_prpB_at	PA0796_prpB_at	13.6165	216.4	15.8924	3.09284	0.225479	3.09284
	918	PA0887_acsA_at	PA0887_acsA_at	12.6831	2272.43	179.171	5.49186	0.225479	5.49186
	1369	PA1338_ggt_at	PA1338_ggt_at	12.3313	271.467	22.0145	2.71597	0.225479	2.71597
	3944	PA3922_at	PA3922_at	12.2094	625.533	51.2339	7.34630	0.225479	7.34630
	1371	PA1340_at	PA1340_at	12.0265	335.7	27.9135	2.45682	0.225479	2.45682
	2044	PA2016_at	PA2016_at	10.5873	7147.7	675.122	5.30671	0.225479	5.30671
	3213	PA3190_at	PA3190_at	10.4993	1552.33	147.851	2.81397	0.225479	2.81397
	5164	PA5153_at	PA5153_at	10.1169	946.3	93.5365	2.80008	0.225479	2.80008
	3244	PA3221_csaA_at	PA3221_csaA_at	10.1039	1328.07	131.441	8.99880	0.225479	8.99880
	4226	PA4206_at	PA4206_at	9.92764	283.267	28.5331	2.83582	0.225479	2.83582
	1368	PA1337_ansB_at	PA1337_ansB_at	9.63408	3052.7	316.865	3.97187	0.225479	3.97187
	4371	PA4359_i_at	PA4359_i_at	9.61873	675.867	70.2657	3.53102	0.225479	3.53102
	554	PA0523_norC_at	PA0523_norC_at	9.46878	8855.5	935.232	320.69314	0.225479	320.69314
	778	PA0747_at	PA0747_at	9.31445	257.667	27.6631	2.33645	0.225479	2.33645
	4784	PA4772_at	PA4772_at	8.71407	308.533	35.4063	2.63130	0.225479	2.63130
	1912	PA1882_at	PA1882_at	8.70992	281.933	32.3692	4.31816	0.225479	4.31816
	549	PA0518_nirM_at	PA0518_nirM_at	8.70663	10044.1	1153.62	8.36427	0.225479	8.36427
	551	PA0520_nirQ_at	PA0520_nirQ_at	8.65622	5780.07	667.736	10.85911	0.225479	10.85911
	4518	PA4506_at	PA4506_at	8.13351	296.1	36.4049	2.17999	0.225479	2.17999
	2735	PA2711_at	PA2711_at	8.0814	1030.1	127.466	6.10625	0.225479	6.10625
	5560	PA5550_at	PA5550_at	7.96591	222.6	27.9441	2.15098	0.225479	2.15098
	1950	PA1920_at	PA1920_at	7.96408	787.1	98.8313	11.19120	0.225479	11.19120
	3307	PA3284_at	PA3284_at	7.95522	1809.93	227.515	10.02560	0.225479	10.02560
	2301	PA2274_at	PA2274_at	7.93814	259.667	32.7113	3.35561	0.225479	3.35561
	555	PA0524_norB_at	PA0524_norB_at	7.75591	7404.27	954.661	386.63889	0.225479	386.63889
	352	PA0321_at	PA0321_at	7.75053	43.3667	5.59531	3.78587	0.225479	3.78587
	2579	PA2554_at	PA2554_at	7.75021	986	127.222	8.01447	0.225479	8.01447
	1372	PA1341_at	PA1341_at	7.66552	374.667	48.8769	2.54565	0.225479	2.54565
	1517	PA1486_at	PA1486_at	7.62579	113.333	14.8618	2.72152	0.225479	2.72152
	4512	PA4500_at	PA4500_at	7.52456	895.167	118.966	7.27307	0.225479	7.27307
	2042	PA2014_at	PA2014_at	7.47112	1342.77	179.728	8.39409	0.225479	8.39409
	4093	PA4073_at	PA4073_at	7.43715	70.7333	9.51081	2.49017	0.225479	2.49017
	3552	PA3530_at	PA3530_at	7.40361	4829.8	652.357	13.57215	0.225479	13.57215
	4516	PA4504_at	PA4504_at	7.39974	133.433	18.0322	2.11660	0.225479	2.11660
	3211	PA3188_at	PA3188_at	7.3865	549.5	74.3925	6.59003	0.225479	6.59003
	3210	PA3187_at	PA3187_at	7.36246	529.833	71.9642	3.67053	0.225479	3.67053
	3212	PA3189_at	PA3189_at	7.28321	478.467	65.6945	5.68167	0.225479	5.68167
	2140	PA2113_at	PA2113_at	7.25878	37.7333	5.1983	4.29070	0.225479	4.29070
	3959	PA3937_at	PA3937_at	7.24984	268.133	36.9847	6.52473	0.225479	6.52473
	4043	PA4023_at	PA4023_at	7.24308	175.567	24.2392	9.73466	0.225479	9.73466
	896	PA0865_hpd_at	PA0865_hpd_at	7.12646	441.767	61.9897	3.75587	0.225479	3.75587
	2143	PA2116_at	PA2116_at	6.98158	53.3667	7.64392	4.26735	0.225479	4.26735
	1101	PA1070_braG_at	PA1070_braG_at	6.88393	403.567	58.6244	3.58697	0.225479	3.58697
	2688	PA2663_at	PA2663_at	6.86963	4838	704.259	27.09024	0.225479	27.09024
	548	PA0517_nirC_at	PA0517_nirC_at	6.86487	3444.63	501.777	6.87087	0.225479	6.87087
	2687	PA2662_at	PA2662_at	6.76194	6324.43	935.298	19.93354	0.225479	19.93354
	2030	PA2002_at	PA2002_at	6.73954	43.2667	6.41983	2.21536	0.225479	2.21536
	3245	PA3222_at	PA3222_at	6.68924	913.233	136.523	8.13649	0.225479	8.13649
	542	PA0511_nirJ_at	PA0511_nirJ_at	6.68309	2722.03	407.302	8.98406	0.225479	8.98406
	1102	PA1071_braF_at	PA1071_braF_at	6.59845	471.633	71.4764	5.05648	0.225479	5.05648
	2578	PA2553_at	PA2553_at	6.58725	906.067	137.549	5.19475	0.225479	5.19475
	4120	PA4100_at	PA4100_at	6.55698	19	2.89768	2.65698	0.225479	2.65698
	1596	PA1566_at	PA1566_at	6.50957	125.033	19.2076	5.64808	0.225479	5.64808
	3415	PA3392_nosZ_at	PA3392_nosZ_at	6.48524	7381.83	1138.25	167.63281	0.225479	167.63281
	1370	PA1339_at	PA1339_at	6.43887	815.667	126.678	3.23961	0.225479	3.23961
	202	PA0171_at	PA0171_at	6.39712	108.667	16.9868	5.30079	0.225479	5.30079
	5396	PA5386_at	PA5386_at	6.39694	31.4333	4.91381	2.62867	0.225479	2.62867
	5318	PA5308_lrp_at	PA5308_lrp_at	6.37466	1438.03	225.586	5.01498	0.225479	5.01498
	163	PA0132_at	PA0132_at	6.36159	1167.6	183.539	2.84718	0.225479	2.84718
	3622	PA3600_at	PA3600_at	6.35487	758.433	119.347	3.50832	0.225479	3.50832
	546	PA0515_at	PA0515_at	6.34646	3814.5	601.044	8.39674	0.225479	8.39674
	3419	PA3396_nosL_at	PA3396_nosL_at	6.3395	3065.6	483.571	113.70588	0.225479	113.70588
	161	PA0130_at	PA0130_at	6.26248	452.067	72.1865	2.44323	0.225479	2.44323
	2577	PA2552_at	PA2552_at	6.23302	459.433	73.7096	3.81056	0.225479	3.81056
	556	PA0525_at	PA0525_at	6.20416	7648.47	1232.8	260.56335	0.225479	260.56335	NorD nitric oxide reductase
	4110	PA4090_at	PA4090_at	6.20317	2092.6	337.344	3.54461	0.225479	3.54461
	4527	PA4515_at	PA4515_at	6.1733	517.533	83.8341	4.72684	0.225479	4.72684
	1037	PA1006_at	PA1006_at	6.17038	179.467	29.0852	49.50450	0.225479	49.50450
	5397	PA5387_at	PA5387_at	6.13374	74.1333	12.0862	2.32855	0.225479	2.32855
	2136	PA2109_at	PA2109_at	6.12315	24.0333	3.925	5.39634	0.225479	5.39634
	3215	PA3192_gltR_at	PA3192_gltR_at	6.08905	865.567	142.151	5.93482	0.225479	5.93482
	3206	PA3182_at	PA3182_at	6.0757	2287.47	376.494	8.48925	0.225479	8.48925
	5860	Pae_AF241171cds26_at	Pae_AF241171cds26_at	6.07469	10.8333	1.78336	2.23106	0.225479	2.23106
	786	PA0755_at	PA0755_at	6.07343	104.033	17.1293	3.36798	0.225479	3.36798
	553	PA0522_r_at	PA0522_r_at	6.06124	3878.2	639.836	15.32833	0.225479	15.32833
	3218	PA3195_gapA_at	PA3195_gapA_at	6.03613	3163.73	524.133	15.36754	0.225479	15.36754
	2318	PA3186_oprB_s_at	PA3186_oprB_s_at	6.02171	1317.77	218.836	3.38625	0.225479	3.38625
	550	PA0519_nirS_at	PA0519_nirS_at	5.98506	8672.5	1449.03	7.49285	0.225479	7.49285
	2139	PA2112_at	PA2112_at	5.98219	121.5	20.3103	2.46268	0.225479	2.46268
	2689	PA2664_fhp_at	PA2664_fhp_at	5.96707	4891.33	819.721	162.25275	0.225479	162.25275	flavohaemoglobin Hmp
	552	PA0521_at	PA0521_at	5.84475	2184.47	373.749	57.54357	0.225479	57.54357	NorE, CyoC, Heme/copper-type cytochrome/quinol oxidase
	1373	PA1342_at	PA1342_at	5.83855	1736.93	297.494	2.08576	0.225479	2.08576
	1885	PA1855_r_at	PA1855_r_at	5.8203	2321.07	398.788	7.25906	0.225479	7.25906
	2580	PA2555_at	PA2555_at	5.81027	620.533	106.799	9.60656	0.225479	9.60656
	5179	PA5168_at	PA5168_at	5.75866	156.7	27.2112	3.23113	0.225479	3.23113
	5227	PA5216_at	PA5216_at	5.64309	182.967	32.4231	2.76836	0.225479	2.76836
	4202	PA4182_at	PA4182_at	5.62389	328.8	58.4648	3.07445	0.225479	3.07445
	3591	PA3569_mmsB_at	PA3569_mmsB_at	5.60974	186.033	33.1626	3.56952	0.225479	3.56952
	2079	PA2052_cynS_at	PA2052_cynS_at	5.60813	1049.97	187.222	2.86971	0.225479	2.86971
	231	PA0200_i_at	PA0200_i_at	5.60338	7058.13	1259.62	3.78043	0.225479	3.78043
	3448	PA3425_at	PA3425_at	5.60191	779.5	139.149	6.48815	0.225479	6.48815
	120	PA0089_at	PA0089_at	5.56534	357.733	64.2788	6.61885	0.225479	6.61885
	1187	PA1156_nrdA_at	PA1156_nrdA_at	5.53141	525.6	95.021	4.49623	0.225479	4.49623
	557	PA0526_at	PA0526_at	5.49404	2073.2	377.355	6.86478	0.225479	6.86478
	3045	PA3021_at	PA3021_at	5.47948	340.767	62.1896	2.49941	0.225479	2.49941
	3214	PA3191_at	PA3191_at	5.45501	429.9	78.8083	4.92483	0.225479	4.92483
	121	PA0090_at	PA0090_at	5.43103	357.133	65.758	3.90667	0.225479	3.90667
	2041	PA2013_at	PA2013_at	5.41355	566	104.552	7.57630	0.225479	7.57630
	3946	PA3924_at	PA3924_at	5.37727	518.233	96.3748	5.07844	0.225479	5.07844
	1103	PA1072_braE_at	PA1072_braE_at	5.25973	122.667	23.3219	2.75322	0.225479	2.75322
	1884	PA1854_at	PA1854_at	5.23574	986.3	188.378	14.62293	0.225479	14.62293
	5705	ig_1255042_1254309_at	ig_1255042_1254309_at	5.21455	109.233	20.9478	2.38974	0.225479	2.38974
	4228	PA4208_at	PA4208_at	5.19626	280.833	54.0453	2.36415	0.225479	2.36415
	3837	PA3815_at	PA3815_at	5.18929	4340.2	836.376	5.71863	0.225479	5.71863
	828	PA0797_at	PA0797_at	5.18028	93.2667	18.0042	2.02868	0.225479	2.02868
	3759	PA3737_dsbC_at	PA3737_dsbC_at	5.07134	1508.63	297.482	2.39310	0.382062	2.39310
	3414	PA3391_nosR_at	PA3391_nosR_at	5.04749	2748.3	544.488	131.45728	0.382062	131.45728
	3256	PA3233_at	PA3233_at	5.04544	65.5333	12.9886	2.85998	0.382062	2.85998
	3217	PA3194_edd_at	PA3194_edd_at	5.00466	674.367	134.748	3.96947	0.382062	3.96947
	1837	PA1807_at	PA1807_at	4.95656	148.367	29.9334	2.17410	0.382062	2.17410
	4645	PA4633_at	PA4633_at	4.95126	524.667	105.966	2.33878	0.382062	2.33878
	3461	PA3439_folX_at	PA3439_folX_at	4.9455	418.067	84.5348	2.13123	0.382062	2.13123
	1877	PA1847_at	PA1847_at	4.90591	2986.57	608.769	2.64628	0.382062	2.64628
	3258	PA3235_at	PA3235_at	4.88963	1078.47	220.562	7.46046	0.382062	7.46046
	4603	PA4591_at	PA4591_at	4.86527	102.967	21.1636	3.04705	0.382062	3.04705
	2138	PA2111_at	PA2111_at	4.84643	96.0333	19.8153	3.41695	0.382062	3.41695
	1641	PA1611_at	PA1611_at	4.84118	127.933	26.4261	2.30367	0.382062	2.30367
	3417	PA3394_nosF_at	PA3394_nosF_at	4.84015	1418.47	293.062	66.16692	0.382062	66.16692
	114	PA0083_at	PA0083_at	4.83507	902.1	186.574	6.60543	0.382062	6.60543
	3592	PA3570_mmsA_at	PA3570_mmsA_at	4.8087	432.4	89.9203	2.39349	0.382062	2.39349
	3960	PA3938_at	PA3938_at	4.80689	270.033	56.1763	4.74873	0.382062	4.74873
	4721	PA4709_at	PA4709_at	4.79645	688.2	143.481	7.25636	0.382062	7.25636
	2715	PA2691_at	PA2691_at	4.79179	531.7	110.961	7.24794	0.382062	7.24794
	4053	PA4033_at	PA4033_at	4.78703	65.3	13.641	2.56220	0.382062	2.56220
	502	PA0471_at	PA0471_at	4.74894	448.833	94.5123	6.44480	0.382062	6.44480
	3418	PA3395_nosY_at	PA3395_nosY_at	4.74773	1257.43	264.85	74.39105	0.382062	74.39105
	3945	PA3923_at	PA3923_at	4.72387	501.133	106.085	7.73265	0.382062	7.73265
	3957	PA3935_tauD_at	PA3935_tauD_at	4.72053	363.767	77.0606	5.68570	0.382062	5.68570
	3545	PA3523_at	PA3523_at	4.70919	10.5333	2.23676	3.41221	0.382062	3.41221
	4782	PA4770_lldP_at	PA4770_lldP_at	4.70675	939.2	199.543	4.25133	0.382062	4.25133
	4991	PA4980_at	PA4980_at	4.66754	199.2	42.6777	2.00963	0.382062	2.00963
	4878	PA4867_ureB_at	PA4867_ureB_at	4.65119	256.6	55.1686	3.01782	0.382062	3.01782
	4083	PA4063_at	PA4063_at	4.64753	299.9	64.5289	3.56033	0.382062	3.56033
	5507	PA5497_at	PA5497_at	4.64061	709.633	152.918	3.77237	0.382062	3.77237
	1991	PA1963_at	PA1963_at	4.63914	510.433	110.028	2.22445	0.382062	2.22445
	696	PA0665_at	PA0665_at	4.62714	2106.5	455.249	4.74600	0.382062	4.74600
	3836	PA3814_iscS_at	PA3814_iscS_at	4.61799	4275.73	925.886	5.16941	0.382062	5.16941
	4239	PA4226_pchE_at	PA4226_pchE_at	4.61152	716.667	155.408	5.31207	0.507849	5.31207
	4241	PA4228_pchD_at	PA4228_pchD_at	4.60013	420.167	91.3379	4.68999	0.507849	4.68999
	703	PA0672_at	PA0672_at	4.59375	515.667	112.254	9.24188	0.507849	9.24188
	1104	PA1073_braD_at	PA1073_braD_at	4.53551	117.9	25.9948	2.47930	0.507849	2.47930
	2585	PA2560_at	PA2560_at	4.52921	199.267	43.9959	4.14632	0.507849	4.14632
	3228	PA3205_at	PA3205_at	4.5261	2352.57	519.778	4.25675	0.507849	4.25675
	2452	PA2426_pvdS_at	PA2426_pvdS_at	4.48538	84.5667	18.8538	4.25674	0.507849	4.25674
	5034	PA5023_at	PA5023_at	4.48014	267.033	59.6037	10.22926	0.507849	10.22926
	1482	PA1451_at	PA1451_at	4.47482	92.3667	20.6414	2.38412	0.507849	2.38412
	119	PA0088_at	PA0088_at	4.47127	209.8	46.9218	5.47335	0.507849	5.47335
	1941	PA1911_at	PA1911_at	4.46711	348.333	77.9773	7.64758	0.507849	7.64758
	2467	PA2441_at	PA2441_at	4.44968	57.1667	12.8474	2.89503	0.507849	2.89503
	3416	PA3393_nosD_at	PA3393_nosD_at	4.44921	1818.23	408.665	40.75729	0.507849	40.75729
	540	PA0509_nirN_at	PA0509_nirN_at	4.4463	3754.1	844.32	9.07102	0.507849	9.07102
	789	PA0758_at	PA0758_at	4.44579	492.133	110.697	3.09746	0.507849	3.09746
	4225	PA4205_at	PA4205_at	4.44413	125.833	28.3145	2.02833	0.507849	2.02833
	5398	PA5388_at	PA5388_at	4.4428	207.433	46.6898	2.72335	0.507849	2.72335
	2712	PA2687_pfeS_at	PA2687_pfeS_at	4.43519	321.2	72.4209	5.33273	0.507849	5.33273
	4907	PA4896_at	PA4896_at	4.43065	341.3	77.0316	6.01420	0.507849	6.01420
	902	PA0871_phhB_at	PA0871_phhB_at	4.42745	1069.03	241.456	2.17000	0.507849	2.17000
	1366	PA1335_at	PA1335_at	4.42381	296.667	67.0613	3.22167	0.507849	3.22167
	3464	PA3442_at	PA3442_at	4.40451	738.6	167.692	4.52666	0.507849	4.52666
	5180	PA5169_at	PA5169_at	4.37231	218.167	49.8973	3.90631	0.507849	3.90631
	200	PA0169_at	PA0169_at	4.37035	60.9667	13.9501	2.72710	0.507849	2.72710
	5284	PA5274_rnk_at	PA5274_rnk_at	4.36472	2823.37	646.861	2.35184	0.507849	2.35184
	2006	PA1978_at	PA1978_at	4.34789	60.4667	13.9071	2.17716	0.507849	2.17716
	3958	PA3936_at	PA3936_at	4.33927	295.6	68.122	6.72868	0.507849	6.72868
	1886	PA1856_at	PA1856_at	4.32794	1329.03	307.082	10.77230	0.507849	10.77230
	3257	PA3234_at	PA3234_at	4.32329	541.567	125.267	6.09310	0.507849	6.09310
	961	PA0930_at	PA0930_at	4.31424	140.667	32.6052	2.41706	0.507849	2.41706
	2300	PA2273_at	PA2273_at	4.2999	158.533	36.8691	2.08461	0.507849	2.08461
	1913	PA1883_at	PA1883_at	4.29741	135.4	31.5074	2.93153	0.507849	2.93153
	72	PA0041_at	PA0041_at	4.29467	60.6	14.1105	2.23842	0.507849	2.23842
	783	PA0752_at	PA0752_at	4.29359	72.5	16.8857	2.46860	0.507849	2.46860
	3507	PA3485_r_at	PA3485_r_at	4.28059	331.833	77.5205	2.83131	0.507849	2.83131
	2519	PA2494_mexF_at	PA2494_mexF_at	4.27836	4109.4	960.509	4.54167	0.507849	4.54167
	784	PA0753_at	PA0753_at	4.25977	41.2	9.67188	2.64362	0.507849	2.64362
	2492	PA2467_at	PA2467_at	4.25099	285.033	67.051	4.10719	0.507849	4.10719
	2468	PA2442_gcvT2_at	PA2442_gcvT2_at	4.2438	1138.9	268.368	3.53145	0.64536	3.53145
	547	PA0516_nirF_at	PA0516_nirF_at	4.22038	2370.6	561.703	7.70861	0.64536	7.70861
	5165	PA5154_at	PA5154_at	4.21458	123.933	29.4058	3.54832	0.64536	3.54832
	3604	PA3582_glpK_at	PA3582_glpK_at	4.18573	1215.6	290.415	3.67714	0.64536	3.67714
	1331	PA1300_at	PA1300_at	4.17711	249.067	59.6266	4.99572	0.64536	4.99572
	4302	PA4290_at	PA4290_at	4.16918	1138.5	273.075	5.36821	0.64536	5.36821
	4680	PA4668_at	PA4668_at	4.16119	437.167	105.058	4.11742	0.64536	4.11742
	4681	PA4669_ipk_at	PA4669_ipk_at	4.14946	930.7	224.294	2.38745	0.64536	2.38745
	116	PA0085_at	PA0085_at	4.1176	2482.87	602.989	4.95823	0.64536	4.95823
	4085	PA4065_at	PA4065_at	4.10002	94.8667	23.1381	2.08709	0.64536	2.08709
	353	PA0322_at	PA0322_at	4.08249	23.6667	5.79712	2.59193	0.64536	2.59193
	2520	PA2495_oprN_at	PA2495_oprN_at	4.08111	3415.83	836.985	2.63714	0.64536	2.63714
	503	PA0472_at	PA0472_at	4.08102	291.567	71.4445	7.63657	0.64536	7.63657
	2336	PA2309_at	PA2309_at	4.07831	76.1	18.6597	2.93639	0.64536	2.93639
	3623	PA3601_at	PA3601_at	4.02599	1533.3	380.85	3.67638	0.699368	3.67638
	2424	PA2398_fpvA_at	PA2398_fpvA_at	4.00721	40.7333	10.165	2.00659	0.699368	2.00659
	3177	PA3153_wzx_at	PA3153_wzx_at	3.9795	333.933	83.9134	2.99721	0.699368	2.99721
	3860	PA3838_at	PA3838_at	3.97381	165.933	41.7568	2.04295	0.699368	2.04295
	4783	PA4771_lldD_at	PA4771_lldD_at	3.96179	530.9	134.005	3.10647	0.699368	3.10647
	201	PA0170_at	PA0170_at	3.95967	119.8	30.255	2.97907	0.699368	2.97907
	3207	PA3183_zwf_at	PA3183_zwf_at	3.95378	647.033	163.649	6.73950	0.699368	6.73950
	3669	PA3647_at	PA3647_at	3.95259	1718.47	434.77	2.91409	0.699368	2.91409
	761	PA0730_at	PA0730_at	3.94468	450.633	114.238	3.87700	0.699368	3.87700
	2727	PA2703_at	PA2703_at	3.94319	43.1333	10.9387	2.32991	0.699368	2.32991
	541	PA0510_at	PA0510_at	3.9431	2636.37	668.602	8.88230	0.699368	8.88230
	3831	PA3809_fdx2_at	PA3809_fdx2_at	3.93958	2991.1	759.243	3.55308	0.699368	3.55308
	1291	PA1260_at	PA1260_at	3.92719	62.3	15.8638	3.48537	0.699368	3.48537
	1942	PA1912_at	PA1912_at	3.92708	433	110.26	10.08392	0.699368	10.08392
	2750	PA2726_at	PA2726_at	3.91179	90.9333	23.246	2.69863	0.699368	2.69863
	4899	PA4888_at	PA4888_at	3.90212	422.067	108.163	3.88823	0.742469	3.88823
	230	PA0199_exbD1_at	PA0199_exbD1_at	3.90129	79.2333	20.3095	2.06831	0.742469	2.06831
	3289	PA3266_capB_at	PA3266_capB_at	3.89814	2512.17	644.453	2.40399	0.742469	2.40399
	5546	PA5536_at	PA5536_at	3.89803	20.0667	5.1479	4.28962	0.742469	4.28962
	5228	PA5217_at	PA5217_at	3.89746	1360.3	349.022	4.43597	0.742469	4.43597
	544	PA0513_at	PA0513_at	3.87025	1288.93	333.036	9.33901	0.742469	9.33901
	4240	PA4227_pchR_at	PA4227_pchR_at	3.86955	141.5	36.5675	2.55097	0.742469	2.55097
	4227	PA4207_at	PA4207_at	3.85676	337.433	87.4915	3.08121	0.742469	3.08121
	3216	PA3193_glk_at	PA3193_glk_at	3.8326	823.333	214.824	3.63635	0.742469	3.63635
	5425	PA5415_glyA1_s_at	PA5415_glyA1_s_at	3.82959	608.7	158.946	2.16408	0.742469	2.16408
	3262	PA3239_at	PA3239_at	3.82313	301.767	78.9318	2.45758	0.742469	2.45758
	2751	PA2727_at	PA2727_at	3.81336	138.7	36.3721	2.57793	0.742469	2.57793
	3447	PA3424_at	PA3424_at	3.79722	250.733	66.0307	2.29645	0.742469	2.29645
	1525	PA1494_at	PA1494_at	3.78167	330.033	87.2718	3.09767	0.742469	3.09767
	5541	PA5531_tonB_at	PA5531_tonB_at	3.78025	2226.43	588.965	3.62654	0.742469	3.62654
	122	PA0091_at	PA0091_at	3.7713	214.7	56.93	4.81124	0.742469	4.81124
508 Negative Significant Genes
	Row	Gene Name	Gene ID	Score(d)	Numerator(r)	Denominator(s+s0)	Fold Change	q-value (%)	fold change
	3353	PA3330_at	PA3330_at	-45.9092	-653.9	14.2433	0.00884	0.225479	113.122
	3356	PA3333_fabH2_at	PA3333_fabH2_at	-43.8899	-554.9	12.643	0.07156	0.225479	13.9743
	1626	PA1596_htpG_at	PA1596_htpG_at	-39.4457	-4126.47	104.611	0.04631	0.225479	21.5936
	3500	PA3478_rhlB_at	PA3478_rhlB_at	-31.9061	-1548.8	48.5424	0.03893	0.225479	25.6871
	1917	PA1887_at	PA1887_at	-27.9971	-856.933	30.6079	0.06567	0.225479	15.2277
	4774	PA4762_grpE_at	PA4762_grpE_at	-26.2695	-6654.07	253.3	0.08291	0.225479	12.0613
	3359	PA3336_at	PA3336_at	-26.2381	-251.033	9.56753	0.16378	0.225479	6.10575
	2220	PA2193_hcnA_at	PA2193_hcnA_at	-26.1466	-1827.87	69.9083	0.11885	0.225479	8.41397
	3384	PA3361_at	PA3361_at	-25.2852	-1675.07	66.247	0.08309	0.225479	12.0351
	3350	PA3327_at	PA3327_at	-22.8134	-895.567	39.2562	0.10075	0.225479	9.92556
	3355	PA3332_at	PA3332_at	-22.7988	-788.133	34.5691	0.06719	0.225479	14.8832
	4773	PA4761_dnaK_at	PA4761_dnaK_at	-22.7602	-4969.83	218.357	0.09151	0.225479	10.9278
	1027	PA0996_at	PA0996_at	-22.5837	-2059.63	91.1999	0.08450	0.225479	11.8343
	539	PA0508_at	PA0508_at	-21.8565	-271.9	12.4402	0.11797	0.225479	8.47673
	3354	PA3331_at	PA3331_at	-20.9257	-574.767	27.4671	0.09547	0.225479	10.4745
	3974	PA3952_at	PA3952_at	-20.8846	-2557.73	122.47	0.07953	0.225479	12.5739
	1899	PA1869_at	PA1869_at	-19.8084	-1702.53	85.95	0.13595	0.225479	7.35565
	4892	PA4881_at	PA4881_at	-19.1662	-2930.03	152.875	0.33340	0.225479	2.9994
	5069	PA5058_phaC2_at	PA5058_phaC2_at	-19.0543	-181.467	9.52366	0.32314	0.225479	3.09463
	2977	PA2953_at	PA2953_at	-18.7989	-1611.77	85.7371	0.16719	0.225479	5.98122
	2589	PA2564_at	PA2564_at	-18.1951	-477.033	26.2176	0.13929	0.225479	7.17927
	3352	PA3329_at	PA3329_at	-17.3776	-452.2	26.022	0.03452	0.225479	28.9687
	208	PA0177_at	PA0177_at	-16.5672	-1012.37	61.1068	0.17747	0.225479	5.63476
	3699	PA3677_at	PA3677_at	-16.5222	-486	29.415	0.14817	0.225479	6.749
	3501	PA3479_rhlA_at	PA3479_rhlA_at	-16.3758	-1255.33	76.6578	0.09106	0.225479	10.9818
	1028	PA0997_at	PA0997_at	-16.1454	-2175.73	134.759	0.15510	0.225479	6.44745
	1029	PA0998_at	PA0998_at	-16.1213	-1191.9	73.9334	0.16590	0.225479	6.02773
	490	PA0459_at	PA0459_at	-15.7178	-2985.4	189.937	0.26099	0.225479	3.83156
	1934	PA1904_s_at	PA1904_s_at	-15.3945	-581.2	37.7538	0.02690	0.225479	37.1747
	3351	PA3328_at	PA3328_at	-15.2806	-604.367	39.5512	0.05351	0.225479	18.6881
	5065	PA5054_hslU_at	PA5054_hslU_at	-15.0525	-5439.37	361.361	0.06514	0.225479	15.3516
	1072	PA1041_at	PA1041_at	-14.8127	-2334.47	157.599	0.29710	0.225479	3.36587
	4229	PA4209_at	PA4209_at	-14.4439	-334.633	23.1679	0.16737	0.225479	5.97479
	3454	PA3431_at	PA3431_at	-14.0776	-5057.47	359.257	0.02988	0.225479	33.4672
	829	PA0798_at	PA0798_at	-14.0429	-779.633	55.518	0.16132	0.225479	6.19886
	1676	PA1646_at	PA1646_at	-13.8779	-30.4333	2.19294	0.34599	0.225479	2.89026
	4772	PA4760_dnaJ_at	PA4760_dnaJ_at	-13.6392	-1999.43	146.595	0.11375	0.225479	8.79121
	3693	PA3671_at	PA3671_at	-13.5434	-44.3333	3.27342	0.37441	0.225479	2.67087
	3038	PA3014_faoA_at	PA3014_faoA_at	-13.0981	-1307.6	99.831	0.15746	0.225479	6.35082
	1032	PA1001_phnA_at	PA1001_phnA_at	-13.0364	-1516.53	116.331	0.12506	0.225479	7.99616
	2094	PA2067_at	PA2067_at	-12.9696	-183.7	14.1639	0.29563	0.225479	3.38261
	422	PA0391_at	PA0391_at	-12.8594	-986.433	76.7091	0.21475	0.225479	4.65658
	2725	PA2701_at	PA2701_at	-12.7228	-69.1667	5.43643	0.29350	0.225479	3.40716
	2372	PA2346_at	PA2346_at	-12.5939	-26.4	2.09626	0.21970	0.225479	4.55166
	3358	PA3335_at	PA3335_at	-12.5891	-423.7	33.656	0.12114	0.225479	8.25491
	2221	PA2194_hcnB_at	PA2194_hcnB_at	-12.57	-437.1	34.7731	0.19225	0.225479	5.20156
	4486	PA4474_at	PA4474_at	-12.2953	-1299.23	105.669	0.29256	0.225479	3.4181
	537	PA0506_at	PA0506_at	-12.2472	-3366.43	274.874	0.06285	0.225479	15.9109
	1197	PA1166_at	PA1166_at	-12.0522	-202.167	16.7742	0.28823	0.225479	3.46945
	3746	PA3724_lasB_at	PA3724_lasB_at	-12.0204	-711.533	59.194	0.28135	0.225479	3.55429
	4162	PA4142_at	PA4142_at	-11.9359	-130.367	10.9222	0.25491	0.225479	3.92295
	2590	PA2565_at	PA2565_at	-11.9201	-632.867	53.0925	0.19236	0.225479	5.19859
	4153	PA4133_at	PA4133_at	-11.7994	-1183.8	100.327	0.15014	0.225479	6.66045
	4535	PA4523_at	PA4523_at	-11.7876	-3813.07	323.482	0.24190	0.225479	4.13394
	5314	PA5304_dadA_at	PA5304_dadA_at	-11.7505	-1657.73	141.077	0.35376	0.225479	2.82678
	3440	PA3417_at	PA3417_at	-11.6963	-1455.27	124.421	0.10639	0.225479	9.39938
	1456	PA1425_at	PA1425_at	-11.6314	-91.8	7.89245	0.26166	0.225479	3.82175
	3455	PA3432_i_at	PA3432_i_at	-11.6072	-4542.27	391.332	0.02018	0.225479	49.554
	226	PA0195_pntA_at	PA0195_pntA_at	-11.555	-542.167	46.9207	0.13819	0.225479	7.23641
	3745	PA3723_at	PA3723_at	-11.4388	-1092.4	95.4997	0.29563	0.225479	3.38261
	5556	PA5546_at	PA5546_at	-11.3476	-1122.93	98.9582	0.28141	0.225479	3.55353
	1930	PA4211_g_at	PA4211_g_at	-11.3268	-1709.7	150.943	0.03206	0.225479	31.1915
	983	PA0952_at	PA0952_at	-11.2001	-2407.9	214.989	0.05387	0.225479	18.5632
	1778	PA1748_at	PA1748_at	-11.1144	-518.967	46.6933	0.30215	0.225479	3.30961
	3847	PA3825_at	PA3825_at	-11.0918	-202.033	18.2146	0.23424	0.225479	4.26913
	1901	PA1871_lasA_at	PA1871_lasA_at	-11.0057	-1258.5	114.35	0.07447	0.225479	13.4282
	5053	PA5042_pilO_at	PA5042_pilO_at	-10.8901	-2254.8	207.051	0.30815	0.225479	3.24517
	1935	PA1905_s_at	PA1905_s_at	-10.826	-721.5	66.6452	0.08003	0.225479	12.4953
	209	PA0178_at	PA0178_at	-10.7996	-1699.17	157.335	0.22080	0.225479	4.52899
	566	PA0535_at	PA0535_at	-10.7037	-131.7	12.3042	0.36418	0.225479	2.74589
	1030	PA0999_fabH1_at	PA0999_fabH1_at	-10.6171	-2369.13	223.143	0.21938	0.225479	4.5583
	1249	PA1218_at	PA1218_at	-10.5909	-25.2667	2.38571	0.28083	0.225479	3.56087
	3438	PA3415_at	PA3415_at	-10.5294	-389.033	36.9474	0.18777	0.225479	5.32566
	58	PA0027_at	PA0027_at	-10.4928	-354.6	33.7946	0.28776	0.225479	3.47512
	1630	PA1600_at	PA1600_at	-10.4256	-500	47.9591	0.16750	0.225479	5.97015
	5052	PA5041_pilP_at	PA5041_pilP_at	-10.3538	-2750.77	265.677	0.38645	0.225479	2.58766
	427	PA0396_pilU_at	PA0396_pilU_at	-10.3292	-1751.23	169.543	0.20924	0.225479	4.7792
	3453	PA3430_at	PA3430_at	-10.3223	-775.9	75.1675	0.08196	0.225479	12.2011
	1918	PA1888_at	PA1888_at	-10.163	-996.133	98.0157	0.05256	0.225479	19.0259
	2839	PA2815_at	PA2815_at	-10.1216	-580.933	57.3957	0.42200	0.225479	2.36967
	5224	PA5213_gcvP1_at	PA5213_gcvP1_at	-10.1099	-186.8	18.4769	0.20499	0.225479	4.87829
	3357	PA3334_at	PA3334_at	-10.0394	-615.767	61.3349	0.07925	0.225479	12.6183
	4061	PA4041_at	PA4041_at	-10.0222	-194.867	19.4435	0.28217	0.225479	3.54396
	210	PA0179_at	PA0179_at	-9.99524	-2881.73	288.311	0.31033	0.225479	3.22238
	3518	PA3496_at	PA3496_at	-9.94438	-1402.2	141.004	0.30602	0.225479	3.26776
	153	PA0122_at	PA0122_at	-9.89191	-2550.6	257.847	0.17688	0.225479	5.65355
	2222	PA2195_hcnC_at	PA2195_hcnC_at	-9.86735	-769.467	77.9811	0.18434	0.225479	5.42476
	4447	PA4435_at	PA4435_at	-9.8475	-105.333	10.6964	0.26340	0.225479	3.79651
	57	PA0026_at	PA0026_at	-9.83616	-405	41.1746	0.35093	0.225479	2.84957
	3037	PA3013_foaB_at	PA3013_foaB_at	-9.78341	-786.533	80.3946	0.32922	0.225479	3.03748
	2511	PA2486_at	PA2486_at	-9.7793	-1189.5	121.634	0.48277	0.225479	2.07138
	5456	PA5446_i_at	PA5446_i_at	-9.77287	-6667.2	682.215	0.28352	0.225479	3.52709
	5763	ig_4713795_4713098_at	ig_4713795_4713098_at	-9.72999	-60.1333	6.1802	0.20494	0.225479	4.87948
	5600	ig_1046911_1047549_at	ig_1046911_1047549_at	-9.56548	-83.1	8.68749	0.35714	0.225479	2.80002
	4551	PA4539_at	PA4539_at	-9.55295	-246	25.7512	0.40373	0.225479	2.4769
	819	PA0788_at	PA0788_at	-9.54412	-253.8	26.5923	0.26654	0.225479	3.75178
	2389	PA2363_at	PA2363_at	-9.51531	-460.567	48.4027	0.22494	0.225479	4.44563
	2951	PA2927_at	PA2927_at	-9.4648	-53.6	5.66309	0.12083	0.225479	8.27609
	5530	PA5520_at	PA5520_at	-9.33534	-116.7	12.5009	0.40631	0.225479	2.46117
	4374	PA4362_at	PA4362_at	-9.30045	-418.9	45.0408	0.30577	0.225479	3.27043
	5170	PA5159_at	PA5159_at	-9.25379	-71.5333	7.73017	0.43482	0.225479	2.2998
	4149	PA4129_at	PA4129_at	-9.23137	-1057.97	114.606	0.20884	0.225479	4.78835
	1598	PA1568_at	PA1568_at	-9.18392	-18.9	2.05794	0.19915	0.225479	5.02134
	3115	PA3091_at	PA3091_at	-9.15381	-1102.2	120.409	0.12959	0.225479	7.71664
	2559	PA2534_at	PA2534_at	-9.14943	-443.7	48.4948	0.18492	0.225479	5.40774
	5181	PA5170_arcD_at	PA5170_arcD_at	-9.14307	-4052.8	443.265	0.30054	0.225479	3.32734
	4794	PA4782_at	PA4782_at	-9.06167	-538.767	59.4555	0.33934	0.225479	2.9469
	4554	PA4542_clpB_at	PA4542_clpB_at	-8.9369	-3183.53	356.224	0.07720	0.225479	12.9534
	2598	PA2573_at	PA2573_at	-8.9306	-397.167	44.4726	0.35082	0.225479	2.85046
	3439	PA3416_at	PA3416_at	-8.89707	-642.167	72.1773	0.08118	0.225479	12.3183
	619	PA0588_at	PA0588_at	-8.87859	-3169.47	356.978	0.25923	0.225479	3.85758
	1592	PA1562_acnA_at	PA1562_acnA_at	-8.81902	-502.967	57.032	0.38874	0.225479	2.57241
	4660	PA4648_at	PA4648_at	-8.77666	-102.167	11.6407	0.27335	0.225479	3.65831
	2392	PA2366_at	PA2366_at	-8.75132	-132.6	15.152	0.43670	0.225479	2.2899
	576	PA0545_at	PA0545_at	-8.73876	-1048.67	120.002	0.30056	0.225479	3.32712
	3698	PA3676_at	PA3676_at	-8.66229	-890.167	102.763	0.18714	0.225479	5.34359
	3248	PA3225_at	PA3225_at	-8.66004	-497.167	57.4093	0.35863	0.225479	2.78839
	2865	PA2841_at	PA2841_at	-8.62705	-176.567	20.4666	0.26318	0.225479	3.79968
	1931	PA1901_s_at	PA1901_s_at	-8.62675	-1173.3	136.007	0.20091	0.225479	4.97735
	4366	PA4354_at	PA4354_at	-8.6148	-735.633	85.3918	0.23533	0.225479	4.24935
	136	PA0105_coxB_at	PA0105_coxB_at	-8.61282	-178.233	20.694	0.09111	0.225479	10.9757
	138	PA0107_at	PA0107_at	-8.60544	-106.333	12.3565	0.15631	0.225479	6.39754
	4940	PA4929_at	PA4929_at	-8.55196	-394.7	46.1532	0.33448	0.225479	2.98972
	578	PA0547_at	PA0547_at	-8.54216	-911.133	106.663	0.23601	0.225479	4.23711
	1033	PA1002_phnB_at	PA1002_phnB_at	-8.5087	-810	95.1966	0.19619	0.225479	5.0971
	4716	PA4704_at	PA4704_at	-8.5021	-210.833	24.7978	0.38592	0.225479	2.59121
	1208	PA1177_napE_at	PA1177_napE_at	-8.45878	-1564.2	184.92	0.21757	0.225479	4.59622
	618	PA0587_at	PA0587_at	-8.44583	-702.367	83.1614	0.18958	0.225479	5.27482
	137	PA0106_coxA_at	PA0106_coxA_at	-8.37924	-108	12.889	0.14286	0.225479	6.99986
	52	PA0021_at	PA0021_at	-8.37841	-55.7333	6.65202	0.24207	0.225479	4.13104
	3030	PA3006_at	PA3006_at	-8.34995	-4822.77	577.58	0.14891	0.225479	6.71547
	1320	PA1289_at	PA1289_at	-8.33547	-513.433	61.5962	0.06874	0.225479	14.5476
	3512	PA3490_at	PA3490_at	-8.24875	-169.2	20.5122	0.38710	0.225479	2.58331
	1631	PA1601_at	PA1601_at	-8.24439	-216.533	26.2643	0.12476	0.225479	8.01539
	2098	PA2071_fusA2_at	PA2071_fusA2_at	-8.23535	-328.567	39.8971	0.22769	0.225479	4.39194
	1671	PA1641_at	PA1641_at	-8.2204	-783.6	95.3239	0.32765	0.225479	3.05204
	1384	PA1353_at	PA1353_at	-8.21846	-154.033	18.7424	0.48299	0.225479	2.07044
	3452	PA3429_at	PA3429_at	-8.14158	-120.867	14.8456	0.22222	0.225479	4.50005
	359	PA0328_at	PA0328_at	-8.11461	-191.767	23.6323	0.23942	0.225479	4.17676
	4380	PA4368_at	PA4368_at	-8.08069	-493.367	61.055	0.26894	0.225479	3.7183
	5054	PA5043_pilN_at	PA5043_pilN_at	-8.03937	-2120.23	263.731	0.36964	0.225479	2.70533
	1814	PA1784_at	PA1784_at	-8.00675	-137.033	17.1147	0.43854	0.225479	2.28029
	4927	PA4916_at	PA4916_at	-7.96996	-321.833	40.3808	0.22723	0.225479	4.40083
	1900	PA1870_at	PA1870_at	-7.9653	-108.133	13.5755	0.32205	0.225479	3.10511
	1363	PA1332_at	PA1332_at	-7.9454	-609.867	76.7572	0.28914	0.225479	3.45853
	482	PA0451_at	PA0451_at	-7.91831	-322.033	40.6694	0.29368	0.225479	3.40507
	1601	PA1571_at	PA1571_at	-7.91678	-1553.63	196.246	0.47618	0.225479	2.10005
	1883	PA1853_at	PA1853_at	-7.89212	-475.633	60.2669	0.30524	0.225479	3.27611
	3150	PA3126_ibpA_at	PA3126_ibpA_at	-7.8864	-4707.4	596.901	0.09744	0.225479	10.2627
	287	PA0256_at	PA0256_at	-7.85832	-104.867	13.3447	0.28451	0.225479	3.51481
	4926	PA4915_at	PA4915_at	-7.84188	-1082.1	137.99	0.21490	0.225479	4.65333
	728	PA0697_at	PA0697_at	-7.83983	-15.5333	1.98134	0.34274	0.225479	2.91766
	2591	PA2566_at	PA2566_at	-7.82034	-586.4	74.984	0.06186	0.225479	16.1655
	2145	PA2118_ada_at	PA2118_ada_at	-7.80601	-70.0667	8.976	0.41497	0.225479	2.40981
	5064	PA5053_hslV_at	PA5053_hslV_at	-7.79366	-2102.77	269.805	0.06390	0.225479	15.6495
	744	PA0713_at	PA0713_at	-7.78349	-4136.23	531.411	0.40111	0.225479	2.49308
	1294	PA1263_at	PA1263_at	-7.77416	-170.267	21.9016	0.37417	0.225479	2.67258
	5589	ig_517462_518083_at	ig_517462_518083_at	-7.73085	-2096.3	271.161	0.19803	0.225479	5.04974
	1537	PA1506_at	PA1506_at	-7.69507	-472.933	61.4593	0.32108	0.225479	3.11449
	1933	PA1903_s_at	PA1903_s_at	-7.69143	-714.367	92.8783	0.06107	0.225479	16.3747
	1861	PA1831_at	PA1831_at	-7.68968	-210.633	27.3917	0.29515	0.225479	3.38811
	1998	PA1970_at	PA1970_at	-7.68778	-2724.43	354.385	0.45728	0.225479	2.18684
	5129	PA5118_thiI_at	PA5118_thiI_at	-7.61603	-498	65.3884	0.43302	0.225479	2.30936
	4851	PA4840_at	PA4840_at	-7.59142	-345.867	45.5602	0.38687	0.225479	2.58485
	51	PA0020_at	PA0020_at	-7.51217	-1487.63	198.03	0.44326	0.225479	2.25601
	3994	PA3972_at	PA3972_at	-7.50396	-438.267	58.4047	0.43991	0.225479	2.27319
	1681	PA1651_at	PA1651_at	-7.47011	-203.5	27.2419	0.25630	0.225479	3.90168
	139	PA0108_coIII_at	PA0108_coIII_at	-7.46077	-223.2	29.9165	0.18510	0.225479	5.40249
	325	PA0294_at	PA0294_at	-7.43601	-186.133	25.0314	0.43789	0.225479	2.28368
	5487	PA5477_at	PA5477_at	-7.42982	-242.333	32.6163	0.24997	0.225479	4.00048
	2095	PA2068_at	PA2068_at	-7.40951	-38.4	5.18253	0.22476	0.225479	4.44919
	211	PA0180_at	PA0180_at	-7.40795	-565.267	76.3054	0.23887	0.225479	4.18638
	299	PA0268_at	PA0268_at	-7.35849	-30.1667	4.09957	0.49750	0.225479	2.01005
	5740	ig_3129728_3129070_at	ig_3129728_3129070_at	-7.34699	-773.067	105.222	0.23928	0.225479	4.1792
	617	PA0586_at	PA0586_at	-7.31257	-1600.6	218.883	0.29034	0.225479	3.44424
	38	PA0007_at	PA0007_at	-7.27491	-205.2	28.2065	0.38679	0.225479	2.58538
	1205	PA1174_napA_at	PA1174_napA_at	-7.26203	-810.633	111.626	0.27202	0.225479	3.6762
	2654	PA2629_purB_at	PA2629_purB_at	-7.25761	-450.467	62.0682	0.39586	0.225479	2.52615
	2793	PA2769_at	PA2769_at	-7.20283	-96.1333	13.3466	0.33039	0.225479	3.02673
	4928	PA4917_at	PA4917_at	-7.20096	-259.367	36.0183	0.24625	0.225479	4.06091
	2984	PA2960_pilZ_at	PA2960_pilZ_at	-7.19075	-990.967	137.811	0.43369	0.225479	2.30579
	4323	PA4311_at	PA4311_at	-7.17157	-463.667	64.6535	0.32750	0.225479	3.05344
	4771	PA4759_dapB_at	PA4759_dapB_at	-7.14096	-1387.9	194.358	0.17356	0.225479	5.7617
	5044	PA5033_at	PA5033_at	-7.10189	-79.8333	11.2411	0.35183	0.225479	2.84228
	3703	PA3681_at	PA3681_at	-7.09928	-188.9	26.6083	0.34523	0.225479	2.89662
	4632	PA4620_at	PA4620_at	-7.09326	-605.633	85.3815	0.23963	0.225479	4.1731
	307	PA0276_at	PA0276_at	-7.07114	-94.8	13.4066	0.38174	0.225479	2.61958
	3393	PA3370_at	PA3370_at	-7.00911	-111.067	15.8461	0.39845	0.225479	2.50973
	5150	PA5139_at	PA5139_at	-6.98382	-358.833	51.3807	0.33684	0.225479	2.96877
	59	PA0028_at	PA0028_at	-6.97852	-209.8	30.0637	0.39071	0.225479	2.55944
	1322	PA1291_at	PA1291_at	-6.95761	-113.367	16.2939	0.36191	0.225479	2.76312
	5041	PA5030_at	PA5030_at	-6.91574	-131.833	19.0628	0.27110	0.225479	3.68868
	195	PA0164_at	PA0164_at	-6.87365	-289.5	42.1173	0.19998	0.225479	5.0005
	5575	PA5565_gidA_at	PA5565_gidA_at	-6.86537	-911	132.695	0.40172	0.225479	2.4893
	4305	PA4293_at	PA4293_at	-6.8622	-100.167	14.5969	0.29194	0.225479	3.42536
	5482	PA5472_at	PA5472_at	-6.85841	-540.233	78.7694	0.25846	0.225479	3.86907
	5135	PA5124_ntrB_at	PA5124_ntrB_at	-6.84617	-187.933	27.4509	0.23366	0.225479	4.27972
	2399	PA2373_at	PA2373_at	-6.84512	-149.033	21.7722	0.45080	0.225479	2.21828
	2408	PA2382_lldA_at	PA2382_lldA_at	-6.83512	-384.067	56.1902	0.28050	0.225479	3.56506
	4662	PA4650_at	PA4650_at	-6.82603	-18.8333	2.75905	0.17155	0.225479	5.8292
	2462	PA2436_at	PA2436_at	-6.78364	-1124.77	165.806	0.28527	0.225479	3.50545
	4230	PA4217_at	PA4217_at	-6.76468	-1191.63	176.155	0.06055	0.225479	16.5153
	4909	PA4898_at	PA4898_at	-6.75362	-46.0667	6.82103	0.37607	0.225479	2.65908
	1593	PA1563_at	PA1563_at	-6.72952	-282.233	41.9396	0.44131	0.225479	2.26598
	2093	PA2066_at	PA2066_at	-6.71474	-100.133	14.9125	0.44370	0.225479	2.25378
	2401	PA2375_i_at	PA2375_i_at	-6.70959	-766.633	114.259	0.28067	0.225479	3.5629
	5373	PA5363_at	PA5363_at	-6.70465	-595.967	88.8885	0.38081	0.225479	2.62598
	3852	PA3830_at	PA3830_at	-6.69659	-352.733	52.6736	0.32825	0.225479	3.04646
	3538	PA3516_at	PA3516_at	-6.65684	-20	3.00443	0.14286	0.225479	6.99986
	267	PA0236_at	PA0236_at	-6.64139	-115.133	17.3357	0.45658	0.225479	2.1902
	4804	PA4792_at	PA4792_at	-6.63927	-410.333	61.804	0.32474	0.225479	3.07939
	3916	PA3894_at	PA3894_at	-6.60692	-147.167	22.2746	0.33679	0.225479	2.96921
	515	PA0484_at	PA0484_at	-6.58771	-615.767	93.472	0.26633	0.225479	3.75474
	2096	PA2069_at	PA2069_at	-6.53324	-116.267	17.7962	0.34039	0.225479	2.93781
	4796	PA4784_at	PA4784_at	-6.49221	-100.367	15.4595	0.41042	0.225479	2.43653
	4793	PA4781_at	PA4781_at	-6.44856	-538.1	83.4449	0.24916	0.225479	4.01349
	1453	PA1422_at	PA1422_at	-6.42968	-128.733	20.0217	0.39056	0.225479	2.56043
	1761	PA1731_at	PA1731_at	-6.42275	-168.233	26.1934	0.30492	0.225479	3.27955
	3700	PA3678_at	PA3678_at	-6.39526	-614.533	96.092	0.37228	0.225479	2.68615
	2806	PA2782_at	PA2782_at	-6.35534	-78.8	12.399	0.36280	0.225479	2.75634
	1416	PA1385_at	PA1385_at	-6.34131	-26.7667	4.221	0.40474	0.225479	2.47072
	3334	PA3311_at	PA3311_at	-6.31482	-206.3	32.6692	0.21678	0.225479	4.61297
	3784	PA3762_at	PA3762_at	-6.28605	-1013.9	161.294	0.29634	0.225479	3.3745
	5492	PA5482_at	PA5482_at	-6.2547	-470.367	75.2021	0.31166	0.225479	3.20862
	165	PA0134_at	PA0134_at	-6.21998	-98.3	15.8039	0.44786	0.225479	2.23284
	2802	PA2778_at	PA2778_at	-6.20658	-247.4	39.8609	0.35768	0.225479	2.7958
	3458	PA3436_at	PA3436_at	-6.20085	-94.4	15.2237	0.35680	0.225479	2.80269
	5105	PA5094_at	PA5094_at	-6.19694	-165.567	26.7175	0.40444	0.225479	2.47255
	2899	PA2875_at	PA2875_at	-6.19279	-276.967	44.724	0.42514	0.225479	2.35217
	5191	PA5180_at	PA5180_at	-6.1875	-79.3333	12.8216	0.30934	0.225479	3.23269
	1745	PA1715_pscB_at	PA1715_pscB_at	-6.18436	-92	14.8762	0.33156	0.225479	3.01605
	2770	PA2746_at	PA2746_at	-6.16543	-1022.87	165.904	0.13277	0.225479	7.53182
	3441	PA3418_ldh_at	PA3418_ldh_at	-6.15769	-1720.33	279.38	0.16100	0.225479	6.21118
	5450	PA5440_at	PA5440_at	-6.15022	-322.933	52.5076	0.27884	0.225479	3.58629
	4669	PA4657_at	PA4657_at	-6.14824	-704.4	114.569	0.41107	0.225479	2.43268
	187	PA0156_at	PA0156_at	-6.13606	-408.6	66.59	0.42288	0.225479	2.36474
	1162	PA1131_at	PA1131_at	-6.12411	-398.1	65.0053	0.28136	0.225479	3.55417
	3383	PA3360_at	PA3360_at	-6.08044	-55.3	9.09473	0.17667	0.225479	5.66027
	1204	PA1173_napB_at	PA1173_napB_at	-6.06939	-523.4	86.236	0.29021	0.225479	3.44578
	191	PA0160_at	PA0160_at	-6.06799	-1544.07	254.461	0.14106	0.225479	7.08918
	1501	PA1470_at	PA1470_at	-6.06178	-209.667	34.5883	0.45837	0.225479	2.18164
	1820	PA1790_at	PA1790_at	-6.04634	-363.733	60.1576	0.37471	0.225479	2.66873
	1932	PA1902_s_at	PA1902_s_at	-6.03831	-127.967	21.1925	0.10178	0.225479	9.82511
	1379	PA1348_at	PA1348_at	-6.02443	-1207.97	200.511	0.18485	0.225479	5.40979
	2217	PA2190_at	PA2190_at	-5.9623	-436	73.1262	0.37476	0.225479	2.66837
	5173	PA5162_rmlD_at	PA5162_rmlD_at	-5.92595	-611.367	103.168	0.45543	0.225479	2.19573
	2583	PA2558_at	PA2558_at	-5.91141	-180.433	30.5229	0.42033	0.225479	2.37908
	5168	PA5157_at	PA5157_at	-5.9047	-84.8333	14.3671	0.42641	0.225479	2.34516
	1358	PA1327_at	PA1327_at	-5.89882	-152.033	25.7735	0.42902	0.225479	2.33089
	1152	PA1121_at	PA1121_at	-5.89513	-439.8	74.6039	0.35212	0.225479	2.83994
	4152	PA4132_at	PA4132_at	-5.86972	-1132.47	192.934	0.21134	0.225479	4.73171
	4839	PA4828_at	PA4828_at	-5.85619	-137.133	23.4168	0.29747	0.225479	3.36168
	4936	PA4925_at	PA4925_at	-5.85288	-329.2	56.2458	0.27632	0.225479	3.61899
	4540	PA4528_pilD_at	PA4528_pilD_at	-5.84109	-1111.9	190.358	0.42600	0.225479	2.34742
	1377	PA1346_at	PA1346_at	-5.8308	-15.0667	2.58398	0.25166	0.225479	3.97362
	2595	PA2570_pa1L_at	PA2570_pa1L_at	-5.82742	-414.833	71.1864	0.09767	0.225479	10.2386
	4367	PA4355_at	PA4355_at	-5.82677	-242.4	41.6011	0.43009	0.225479	2.32509
	3794	PA3772_at	PA3772_at	-5.81014	-39.1333	6.73536	0.41737	0.225479	2.39596
	3035	PA3011_topA_at	PA3011_topA_at	-5.7792	-457.933	79.2382	0.48417	0.225479	2.06539
	1855	PA1825_at	PA1825_at	-5.77601	-208.5	36.0976	0.46244	0.225479	2.16244
	1031	PA1000_at	PA1000_at	-5.75408	-1716.63	298.333	0.10897	0.225479	9.17684
	698	PA0667_at	PA0667_at	-5.75199	-1009.47	175.499	0.44771	0.225479	2.23359
	3043	PA3019_at	PA3019_at	-5.74901	-157.033	27.3149	0.47510	0.225479	2.10482
	4324	PA4312_at	PA4312_at	-5.72958	-529.267	92.3744	0.46596	0.225479	2.14611
	1387	PA1356_at	PA1356_at	-5.72465	-163	28.4733	0.29701	0.225479	3.36689
	1554	PA1524_xdhA_at	PA1524_xdhA_at	-5.71784	-149.2	26.0938	0.39668	0.225479	2.52092
	5112	PA5101_at	PA5101_at	-5.69086	-393.967	69.2279	0.42270	0.225479	2.36574
	3978	PA3956_at	PA3956_at	-5.66033	-443.767	78.3994	0.22518	0.225479	4.44089
	1760	PA1730_at	PA1730_at	-5.65542	-238.433	42.1601	0.25830	0.225479	3.87147
	5230	PA5219_at	PA5219_at	-5.65141	-90.0333	15.9311	0.42249	0.225479	2.36692
	1632	PA1602_at	PA1602_at	-5.65013	-170.733	30.2176	0.28092	0.225479	3.55973
	4008	PA3986_at	PA3986_at	-5.64825	-898.3	159.04	0.31809	0.225479	3.14376
	4247	PA4234_uvrA_at	PA4234_uvrA_at	-5.63506	-277.733	49.2867	0.48485	0.225479	2.06249
	2156	PA2129_at	PA2129_at	-5.6259	-30.1667	5.36211	0.33161	0.225479	3.01559
	1795	PA1765_at	PA1765_at	-5.60953	-58.9	10.5	0.48439	0.225479	2.06445
	3995	PA3973_at	PA3973_at	-5.59685	-513.867	91.8136	0.48360	0.225479	2.06782
	5133	PA5122_at	PA5122_at	-5.59474	-532.233	95.131	0.36089	0.225479	2.77093
	1973	PA1945_at	PA1945_at	-5.56838	-128.433	23.0648	0.29869	0.225479	3.34795
	2223	PA2196_at	PA2196_at	-5.566	-287.433	51.6409	0.22532	0.225479	4.43813
	1188	PA1157_at	PA1157_at	-5.52067	-187.867	34.0297	0.46930	0.225479	2.13083
	2099	PA2072_at	PA2072_at	-5.46879	-194.733	35.6081	0.16757	0.225479	5.96766
	152	PA0121_at	PA0121_at	-5.45346	-220.6	40.4514	0.30854	0.225479	3.24107
	5169	PA5158_at	PA5158_at	-5.44809	-61.8333	11.3495	0.49933	0.225479	2.00268
	4058	PA4038_at	PA4038_at	-5.44367	-26.2333	4.81905	0.22692	0.225479	4.40684
	810	PA0779_at	PA0779_at	-5.41681	-1583.07	292.251	0.10333	0.225479	9.67773
	2529	PA2504_at	PA2504_at	-5.41668	-570.2	105.267	0.35444	0.225479	2.82135
	1221	PA1190_at	PA1190_at	-5.40648	-101.167	18.7121	0.28689	0.225479	3.48566
	1961	PA1931_at	PA1931_at	-5.40301	-264.333	48.9233	0.28164	0.225479	3.55063
	4653	PA4641_at	PA4641_at	-5.37909	-932.1	173.282	0.25116	0.225479	3.98153
	4163	PA4143_at	PA4143_at	-5.37257	-43.6667	8.12771	0.46899	0.225479	2.13224
	1773	PA1743_at	PA1743_at	-5.37083	-416.067	77.4678	0.16642	0.225479	6.00889
	1067	PA1036_at	PA1036_at	-5.36794	-668.1	124.461	0.46340	0.225479	2.15796
	2193	PA2166_at	PA2166_at	-5.34115	-151.9	28.4395	0.37661	0.225479	2.65527
	3846	PA3824_queA_at	PA3824_queA_at	-5.33441	-268.8	50.3898	0.46218	0.225479	2.16366
	4661	PA4649_at	PA4649_at	-5.32813	-33.9333	6.36871	0.39042	0.225479	2.56134
	3296	PA3273_at	PA3273_at	-5.32014	-236.2	44.3973	0.20373	0.225479	4.90846
	990	PA0959_at	PA0959_at	-5.30607	-604.233	113.876	0.47734	0.225479	2.09494
	5296	PA5286_at	PA5286_at	-5.29813	-304.633	57.4983	0.30607	0.225479	3.26723
	5369	PA5359_at	PA5359_at	-5.28056	-1878.13	355.669	0.30247	0.225479	3.30611
	1627	PA1597_at	PA1597_at	-5.27369	-341.7	64.7933	0.16312	0.225479	6.13046
	5066	PA5055_at	PA5055_at	-5.27042	-1129.23	214.259	0.39544	0.225479	2.52883
	735	PA0704_at	PA0704_at	-5.26343	-276	52.4373	0.25034	0.225479	3.99457
	2288	PA2261_at	PA2261_at	-5.26131	-268.667	51.0646	0.14519	0.225479	6.88753
	4795	PA4783_at	PA4783_at	-5.261	-159.667	30.3491	0.35104	0.225479	2.84868
	1446	PA1415_at	PA1415_at	-5.25656	-286.133	54.4336	0.26172	0.225479	3.82088
	3249	PA3226_at	PA3226_at	-5.24235	-165.367	31.5444	0.39852	0.225479	2.50928
	2771	PA2747_at	PA2747_at	-5.24023	-575.7	109.862	0.38603	0.225479	2.59047
	2154	PA2127_at	PA2127_at	-5.22565	-955.767	182.899	0.40106	0.225479	2.49339
	4656	PA4644_at	PA4644_at	-5.22223	-80.9333	15.4979	0.43913	0.225479	2.27723
	1929	PA4210_s_at	PA4210_s_at	-5.1993	-70.5667	13.5723	0.07876	0.225479	12.6968
	4633	PA4621_at	PA4621_at	-5.19074	-547.633	105.502	0.16769	0.225479	5.96338
	5030	PA5019_at	PA5019_at	-5.18178	-416.8	80.4358	0.37131	0.225479	2.69317
	5222	PA5211_at	PA5211_at	-5.17972	-510.767	98.609	0.37278	0.225479	2.68255
	2333	PA2306_at	PA2306_at	-5.17109	-314.567	60.8318	0.18835	0.225479	5.30926
	1434	PA1403_at	PA1403_at	-5.16709	-91.4667	17.7018	0.23288	0.225479	4.29406
	1246	PA1215_at	PA1215_at	-5.12445	-21.0333	4.10451	0.21420	0.225479	4.66853
	269	PA0238_at	PA0238_at	-5.1241	-100.433	19.6002	0.37876	0.225479	2.64019
	4325	PA4313_at	PA4313_at	-5.11275	-163.5	31.9789	0.42972	0.225479	2.3271
	1763	PA1733_at	PA1733_at	-5.1081	-219.133	42.8992	0.45924	0.225479	2.17751
	227	PA0196_pntB_at	PA0196_pntB_at	-5.1063	-117.5	23.0108	0.32678	0.225479	3.06016
	1380	PA1349_at	PA1349_at	-5.10153	-48.2	9.44815	0.45061	0.225479	2.21921
	3511	PA3489_at	PA3489_at	-5.07262	-221.467	43.6592	0.40230	0.225479	2.48571
	2943	PA2919_at	PA2919_at	-5.07018	-19.3	3.80657	0.49211	0.225479	2.03207
	1161	PA1130_at	PA1130_at	-5.0549	-187.167	37.0268	0.49474	0.225479	2.02126
	3993	PA3971_at	PA3971_at	-5.04964	-201.167	39.8379	0.41943	0.225479	2.38419
	483	PA0452_at	PA0452_at	-5.04946	-52.9	10.4764	0.48905	0.225479	2.04478
	1178	PA1147_at	PA1147_at	-5.03734	-79.3667	15.7557	0.48318	0.225479	2.06962
	142	PA0111_at	PA0111_at	-5.00978	-55.5667	11.0916	0.38578	0.225479	2.59215
	2390	PA2364_at	PA2364_at	-5.00422	-390.7	78.0741	0.29730	0.225479	3.36361
	1203	PA1172_napC_at	PA1172_napC_at	-4.99879	-276.5	55.3134	0.41871	0.225479	2.38829
	3900	PA3878_narX_at	PA3878_narX_at	-4.99564	-320.333	64.1225	0.46724	0.225479	2.14023
	3040	PA3016_at	PA3016_at	-4.99339	-65.3333	13.084	0.36426	0.225479	2.74529
	2603	PA2578_at	PA2578_at	-4.98671	-137.767	27.6267	0.26642	0.225479	3.75347
	5454	PA5444_at	PA5444_at	-4.98046	-196.833	39.5212	0.32041	0.225479	3.121
	4585	PA4573_at	PA4573_at	-4.93871	-837.267	169.531	0.24934	0.225479	4.01059
	774	PA0743_at	PA0743_at	-4.9375	-437.733	88.6548	0.30731	0.225479	3.25404
	3295	PA3272_at	PA3272_at	-4.9341	-407	82.4871	0.37500	0.225479	2.66667
	252	PA0221_at	PA0221_at	-4.91503	-19.9	4.04881	0.30903	0.225479	3.23593
	745	PA0714_at	PA0714_at	-4.91359	-510.967	103.99	0.14487	0.225479	6.90274
	1091	PA1060_at	PA1060_at	-4.90167	-277.633	56.6405	0.31465	0.225479	3.17813
	2909	PA2885_at	PA2885_at	-4.89901	-113.633	23.1952	0.39685	0.225479	2.51984
	1259	PA1228_at	PA1228_at	-4.89382	-80.9	16.531	0.40044	0.225479	2.49725
	1386	PA1355_at	PA1355_at	-4.8804	-71.4333	14.6368	0.29990	0.225479	3.33444
	4714	PA4702_at	PA4702_at	-4.8553	-827.033	170.336	0.32956	0.225479	3.03435
	4068	PA4048_at	PA4048_at	-4.84145	-415.667	85.8558	0.36472	0.225479	2.74183
	1417	PA1386_at	PA1386_at	-4.83586	-53.7667	11.1183	0.38948	0.225479	2.56753
	4052	PA4032_at	PA4032_at	-4.83396	-230.667	47.7179	0.48176	0.225479	2.07572
	4132	PA4112_at	PA4112_at	-4.83126	-514	106.39	0.41239	0.225479	2.42489
	3911	PA3889_at	PA3889_at	-4.83077	-86.9	17.9889	0.46446	0.225479	2.15304
	1385	PA1354_at	PA1354_at	-4.82596	-146.7	30.3981	0.38943	0.225479	2.56786
	2388	PA2362_at	PA2362_at	-4.82576	-133.633	27.6917	0.39175	0.225479	2.55265
	1151	PA1120_at	PA1120_at	-4.82171	-129.8	26.9199	0.44196	0.225479	2.26265
	2155	PA2128_at	PA2128_at	-4.80246	-366.033	76.2179	0.41671	0.225479	2.39975
	1222	PA1191_at	PA1191_at	-4.79776	-376.333	78.4393	0.43909	0.225479	2.27744
	2393	PA2367_at	PA2367_at	-4.79765	-144.6	30.1398	0.44213	0.225479	2.26178
	1979	PA1951_at	PA1951_at	-4.79181	-120.467	25.1401	0.31734	0.225479	3.15119
	1890	PA1860_at	PA1860_at	-4.78432	-361.6	75.5803	0.38719	0.225479	2.58271
	1207	PA1176_napF_at	PA1176_napF_at	-4.78037	-776.2	162.373	0.23143	0.225479	4.32096
	192	PA0161_at	PA0161_at	-4.78	-308.167	64.47	0.14824	0.225479	6.74582
	437	PA0406_at	PA0406_at	-4.77441	-722.167	151.258	0.43826	0.225479	2.28175
	1726	PA1696_pscO_at	PA1696_pscO_at	-4.77331	-18.0667	3.78494	0.47430	0.225479	2.10837
	2272	PA2245_at	PA2245_at	-4.73014	-14.0667	2.97384	0.37296	0.225479	2.68125
	2643	PA2618_at	PA2618_at	-4.72981	-264.833	55.9924	0.44120	0.225479	2.26655
	5182	PA5171_arcA_at	PA5171_arcA_at	-4.727	-3512.83	743.143	0.33495	0.225479	2.98552
	4999	PA4988_waaA_at	PA4988_waaA_at	-4.72106	-221	46.8115	0.49898	0.225479	2.00409
	207	PA0176_at	PA0176_at	-4.71531	-731.333	155.098	0.42316	0.225479	2.36317
	3388	PA3365_at	PA3365_at	-4.71188	-279.233	59.2616	0.46073	0.225479	2.17047
	1910	PA1880_at	PA1880_at	-4.70962	-260.2	55.2487	0.39554	0.225479	2.52819
	4389	PA4377_at	PA4377_at	-4.68389	-1783.1	380.688	0.43442	0.225479	2.30192
	2461	PA2435_at	PA2435_at	-4.68355	-402.333	85.9036	0.23695	0.225479	4.2203
	3473	PA3451_at	PA3451_at	-4.67358	-534.8	114.43	0.39188	0.382062	2.5518
	1911	PA1881_at	PA1881_at	-4.66814	-126.333	27.0629	0.35357	0.382062	2.82829
	3394	PA3371_at	PA3371_at	-4.65529	-96.3333	20.6933	0.47397	0.382062	2.10984
	3223	PA3200_at	PA3200_at	-4.65116	-307.667	66.1483	0.38540	0.382062	2.59471
	1217	PA1186_at	PA1186_at	-4.64971	-47.5667	10.23	0.34751	0.382062	2.87762
	3039	PA3015_at	PA3015_at	-4.64667	-198.3	42.6757	0.46478	0.382062	2.15156
	2910	PA2886_at	PA2886_at	-4.63154	-82.5667	17.827	0.34713	0.382062	2.88077
	3298	PA3275_at	PA3275_at	-4.61952	-198.033	42.8688	0.32443	0.382062	3.08233
	4399	PA4387_at	PA4387_at	-4.61877	-1893.93	410.052	0.14158	0.382062	7.06314
	2962	PA2938_at	PA2938_at	-4.59332	-25.4333	5.53703	0.49302	0.382062	2.02832
	1605	PA1575_at	PA1575_at	-4.56161	-238.8	52.35	0.45633	0.382062	2.1914
	4647	PA4635_at	PA4635_at	-4.54032	-15.7	3.45791	0.33475	0.382062	2.9873
	4670	PA4658_at	PA4658_at	-4.53857	-142.933	31.493	0.45152	0.382062	2.21474
	3563	PA3541_at	PA3541_at	-4.53238	-8.76667	1.93423	0.17035	0.382062	5.87027
	5680	ig_6125079_6125795_at	ig_6125079_6125795_at	-4.5322	-56.6	12.4884	0.33904	0.382062	2.9495
	882	PA0851_at	PA0851_at	-4.53139	-108.567	23.9588	0.43238	0.382062	2.31278
	219	PA0188_at	PA0188_at	-4.51356	-34.9333	7.73963	0.45274	0.382062	2.20877
	2961	PA2937_at	PA2937_at	-4.50749	-1055.03	234.062	0.18775	0.382062	5.32623
	4778	PA4766_at	PA4766_at	-4.49562	-772.133	171.752	0.44488	0.382062	2.2478
	1247	PA1216_at	PA1216_at	-4.48747	-32.9	7.33152	0.46183	0.382062	2.1653
	3710	PA3688_at	PA3688_at	-4.48597	-393.033	87.6139	0.48201	0.382062	2.07465
	3451	PA3428_at	PA3428_at	-4.45967	-70.7667	15.8682	0.30757	0.382062	3.25129
	3593	PA3571_mmsR_at	PA3571_mmsR_at	-4.45711	-158.567	35.5761	0.37605	0.382062	2.65922
	5058	PA5047_at	PA5047_at	-4.45623	-398.067	89.3282	0.36438	0.382062	2.74439
	1705	PA1675_at	PA1675_at	-4.44859	-170.2	38.2593	0.48183	0.382062	2.07542
	140	PA0109_at	PA0109_at	-4.44661	-1598.53	359.495	0.34557	0.382062	2.89377
	1206	PA1175_napD_at	PA1175_napD_at	-4.42327	-1326.97	299.996	0.20748	0.382062	4.81974
	3542	PA3520_at	PA3520_at	-4.42152	-497.5	112.518	0.25691	0.382062	3.89241
	2224	PA2197_at	PA2197_at	-4.4185	-389.667	88.1899	0.36622	0.382062	2.7306
	741	PA0710_gloA2_at	PA0710_gloA2_at	-4.41354	-91.5667	20.7468	0.33260	0.382062	3.00661
	2980	PA2956_at	PA2956_at	-4.41053	-170.2	38.5894	0.42370	0.382062	2.36016
	4049	PA4029_at	PA4029_at	-4.40759	-578.067	131.152	0.47547	0.382062	2.10318
	4150	PA4130_at	PA4130_at	-4.40305	-942.5	214.056	0.38171	0.382062	2.61979
	1762	PA1732_at	PA1732_at	-4.39881	-360.667	81.9918	0.31924	0.382062	3.13244
	1549	PA1519_at	PA1519_at	-4.38714	-10.6	2.41615	0.25000	0.382062	4
	3979	PA3957_at	PA3957_at	-4.38649	-128.1	29.2033	0.30127	0.382062	3.31928
	2287	PA2260_at	PA2260_at	-4.38274	-423.3	96.5835	0.27496	0.382062	3.63689
	4727	PA4715_at	PA4715_at	-4.37955	-149.467	34.1283	0.48424	0.382062	2.06509
	4692	PA4680_at	PA4680_at	-4.37886	-153.233	34.9939	0.46297	0.382062	2.15997
	4792	PA4780_at	PA4780_at	-4.37112	-445.667	101.957	0.49807	0.382062	2.00775
	4484	PA4472_pmbA_at	PA4472_pmbA_at	-4.36965	-458.967	105.035	0.46706	0.382062	2.14105
	5590	ig_545644_546334_at	ig_545644_546334_at	-4.34853	-68.6333	15.7831	0.34780	0.382062	2.87522
	1922	PA1892_at	PA1892_at	-4.3444	-21	4.83381	0.49721	0.382062	2.01122
	2206	PA2179_at	PA2179_at	-4.32801	-27.9333	6.45408	0.20342	0.382062	4.91594
	2795	PA2771_at	PA2771_at	-4.32661	-98.6	22.7892	0.37144	0.382062	2.69222
	4401	PA4389_at	PA4389_at	-4.30634	-1052.97	244.515	0.49729	0.382062	2.0109
	2260	PA2233_at	PA2233_at	-4.30616	-170.033	39.4861	0.47671	0.382062	2.09771
	3272	PA3249_at	PA3249_at	-4.29717	-55	12.7991	0.23077	0.382062	4.33332
	629	PA0598_at	PA0598_at	-4.28855	-424.567	99	0.45742	0.382062	2.18617
	1730	PA1700_at	PA1700_at	-4.27699	-89.4667	20.9181	0.37084	0.382062	2.69658
	2419	PA2393_at	PA2393_at	-4.25104	-16.2333	3.81867	0.25192	0.382062	3.96951
	2052	PA2024_at	PA2024_at	-4.24586	-431.667	101.668	0.31996	0.382062	3.12539
	1951	PA1921_at	PA1921_at	-4.22781	-13.2333	3.13007	0.27818	0.382062	3.59479
	740	PA0709_at	PA0709_at	-4.22477	-320	75.7438	0.22267	0.382062	4.49095
	4730	PA4718_at	PA4718_at	-4.2189	-408	96.7077	0.31417	0.382062	3.18299
	5218	PA5207_at	PA5207_at	-4.21511	-247.8	58.7885	0.44560	0.382062	2.24417
	4916	PA4905_vanB_at	PA4905_vanB_at	-4.1997	-29.2333	6.96081	0.38671	0.507849	2.58592
	2481	PA2455_at	PA2455_at	-4.19653	-132.733	31.6293	0.45234	0.507849	2.21073
	4725	PA4713_at	PA4713_at	-4.19244	-432.033	103.051	0.41751	0.507849	2.39515
	519	PA0488_at	PA0488_at	-4.18934	-284.933	68.0139	0.45758	0.507849	2.18541
	724	PA0693_exbB2_at	PA0693_exbB2_at	-4.18911	-38.1667	9.11093	0.37568	0.507849	2.66184
	2541	PA2516_xylZ_at	PA2516_xylZ_at	-4.16187	-8.4	2.01832	0.31335	0.507849	3.19132
	574	PA0543_at	PA0543_at	-4.16036	-164.4	39.5158	0.42181	0.507849	2.37074
	2873	PA2849_at	PA2849_at	-4.15765	-146.633	35.2683	0.32572	0.507849	3.07012
	2659	PA2634_at	PA2634_at	-4.15318	-1165.73	280.684	0.27126	0.507849	3.6865
	2008	PA1980_at	PA1980_at	-4.14758	-15.2333	3.67282	0.41783	0.507849	2.39332
	5106	PA5095_at	PA5095_at	-4.14531	-123.233	29.7284	0.41623	0.507849	2.40252
	5607	ig_1324109_1324793_at	ig_1324109_1324793_at	-4.14179	-62.8333	15.1706	0.24023	0.507849	4.16268
	4316	PA4304_at	PA4304_at	-4.13761	-74.7667	18.07	0.41589	0.507849	2.40448
	3312	PA3289_at	PA3289_at	-4.1282	-354.8	85.9453	0.42275	0.507849	2.36546
	2869	PA2845_at	PA2845_at	-4.12193	-149.7	36.318	0.40736	0.507849	2.45483
	2396	PA2370_at	PA2370_at	-4.12077	-79.3	19.244	0.46767	0.507849	2.13826
	1342	PA1311_phnX_at	PA1311_phnX_at	-4.11882	-49.7333	12.0747	0.47612	0.507849	2.10031
	4317	PA4305_at	PA4305_at	-4.11112	-145.067	35.2864	0.37864	0.507849	2.64103
	4897	PA4886_at	PA4886_at	-4.10999	-48.4667	11.7924	0.47773	0.507849	2.09323
	2391	PA2365_at	PA2365_at	-4.09336	-97.5667	23.8353	0.45534	0.507849	2.19616
	1552	PA1522_at	PA1522_at	-4.08554	-214.933	52.6083	0.43049	0.507849	2.32293
	246	PA0215_at	PA0215_at	-4.08338	-179.367	43.926	0.43954	0.507849	2.27511
	4381	PA4369_at	PA4369_at	-4.07342	-739.367	181.51	0.46460	0.507849	2.15239
	2131	PA2104_at	PA2104_at	-4.07122	-88.8333	21.8199	0.47878	0.507849	2.08864
	2597	PA2572_at	PA2572_at	-4.05117	-434.733	107.311	0.37631	0.507849	2.65738
	3392	PA3369_at	PA3369_at	-4.05028	-242.633	59.9054	0.39342	0.507849	2.54181
	4217	PA4197_at	PA4197_at	-4.02035	-190.633	47.4171	0.43253	0.507849	2.31198
	4487	PA4475_at	PA4475_at	-4.01788	-649.733	161.711	0.43676	0.507849	2.28959
	5753	ig_4241341_4240578_at	ig_4241341_4240578_at	-4.00706	-64.1333	16.0051	0.39875	0.507849	2.50784
	3095	PA3071_at	PA3071_at	-4.00635	-435.567	108.719	0.49816	0.507849	2.00739
	1381	PA1350_at	PA1350_at	-3.99799	-125.167	31.3074	0.38563	0.507849	2.59316
	3311	PA3288_at	PA3288_at	-3.9939	-253.8	63.5469	0.49077	0.507849	2.03761
	1553	PA1523_xdhB_at	PA1523_xdhB_at	-3.99346	-103.767	25.9842	0.44281	0.507849	2.2583
	3094	PA3070_at	PA3070_at	-3.98592	-361.233	90.6273	0.46989	0.507849	2.12816
	4980	PA4969_at	PA4969_at	-3.96652	-351.833	88.7008	0.41692	0.507849	2.39854
	1328	PA1297_at	PA1297_at	-3.94573	-60.6667	15.3753	0.46970	0.507849	2.12902
	3967	PA3945_at	PA3945_at	-3.90944	-878.133	224.618	0.37787	0.64536	2.64641
	2211	PA2184_at	PA2184_at	-3.90927	-95.4667	24.4206	0.37385	0.64536	2.67487
	3284	PA3261_at	PA3261_at	-3.90743	-273.567	70.012	0.35025	0.64536	2.8551
	1625	PA1595_at	PA1595_at	-3.90167	-113.967	29.2097	0.49183	0.64536	2.03322
	5134	PA5123_at	PA5123_at	-3.90042	-268.767	68.9071	0.48384	0.64536	2.0668
	156	PA0125_at	PA0125_at	-3.85078	-199.533	51.8163	0.38775	0.64536	2.57898
	154	PA0123_at	PA0123_at	-3.84945	-204.7	53.1765	0.31820	0.64536	3.14268
	1624	PA1594_at	PA1594_at	-3.84875	-93.3	24.2416	0.49137	0.64536	2.03513
	1504	PA1473_at	PA1473_at	-3.84485	-169.6	44.1109	0.47997	0.64536	2.08346
	3690	PA3668_at	PA3668_at	-3.83461	-621.667	162.12	0.47145	0.64536	2.12112
	606	PA0575_at	PA0575_at	-3.83218	-27.2333	7.10649	0.42057	0.64536	2.37773
	2327	PA2300_chiC_at	PA2300_chiC_at	-3.81053	-118.6	31.1243	0.35520	0.64536	2.81532
	4151	PA4131_at	PA4131_at	-3.80578	-1492	392.035	0.48617	0.64536	2.05689
	3382	PA3359_at	PA3359_at	-3.79987	-11.1667	2.9387	0.14758	0.64536	6.77599
	1376	PA1345_at	PA1345_at	-3.79548	-39.5	10.4071	0.35104	0.64536	2.84868
	4207	PA4187_at	PA4187_at	-3.77622	-16.8667	4.46654	0.39762	0.64536	2.51496
	2123	PA2096_at	PA2096_at	-3.7657	-56.2	14.9242	0.48393	0.64536	2.06641
	3239	PA3216_at	PA3216_at	-3.76312	-158.867	42.2168	0.37470	0.64536	2.6688
	1774	PA1744_at	PA1744_at	-3.75357	-184.467	49.1443	0.28232	0.699368	3.54208
	2912	PA2888_at	PA2888_at	-3.73725	-52.9333	14.1637	0.36859	0.699368	2.71304
	2822	PA2798_at	PA2798_at	-3.72431	-675.5	181.376	0.40742	0.699368	2.45447
	3282	PA3259_at	PA3259_at	-3.72289	-766	205.754	0.49468	0.699368	2.02151
	3377	PA3354_at	PA3354_at	-3.71811	-370.4	99.6205	0.49589	0.699368	2.01658
	3481	PA3459_at	PA3459_at	-3.70528	-78.0333	21.06	0.42847	0.699368	2.33389
	2690	PA2665_at	PA2665_at	-3.68978	-90.3667	24.491	0.36391	0.699368	2.74793
	732	PA0701_at	PA0701_at	-3.66219	-38.8333	10.6039	0.30406	0.699368	3.28882
	2601	PA2576_at	PA2576_at	-3.65083	-143.6	39.3335	0.48549	0.699368	2.05977
	2911	PA2887_at	PA2887_at	-3.64641	-47.3	12.9717	0.36595	0.699368	2.73261
	2259	PA2232_at	PA2232_at	-3.63139	-318.2	87.6249	0.44853	0.699368	2.22951
	4156	PA4136_at	PA4136_at	-3.6047	-172.233	47.7802	0.41284	0.742469	2.42225
	284	PA0253_at	PA0253_at	-3.60129	-178.033	49.436	0.49288	0.742469	2.02889
	4318	PA4306_at	PA4306_at	-3.59676	-199.567	55.4851	0.38595	0.742469	2.59101
	3347	PA3324_at	PA3324_at	-3.58055	-42.9333	11.9907	0.42882	0.742469	2.33198
	3138	PA3114_truA_at	PA3114_truA_at	-3.57161	-821.1	229.896	0.48088	0.742469	2.07952
	1506	PA1475_ccmA_at	PA1475_ccmA_at	-3.56481	-336.867	94.4977	0.46064	0.742469	2.17089
	936	PA0905_csrA_at	PA0905_csrA_at	-3.56448	-2271.57	637.278	0.42666	0.742469	2.34379
	2479	PA2453_at	PA2453_at	-3.5587	-1038.73	291.886	0.49199	0.742469	2.03256
	2724	PA2700_at	PA2700_at	-3.55559	-70.7	19.8842	0.37782	0.742469	2.64676
	84	PA0053_at	PA0053_at	-3.55284	-200.333	56.3868	0.44521	0.742469	2.24613
	2172	PA2145_at	PA2145_at	-3.54852	-136.833	38.5607	0.35567	0.742469	2.8116
	2054	PA2026_at	PA2026_at	-3.53184	-317.633	89.9342	0.25345	0.742469	3.94555
	1148	PA1117_at	PA1117_at	-3.52364	-236.2	67.033	0.47962	0.742469	2.08498
	5183	PA5172_arcB_at	PA5172_arcB_at	-3.52276	-3284.7	932.421	0.42805	0.742469	2.33618
	4128	PA4108_at	PA4108_at	-3.5211	-188.2	53.4492	0.49634	0.742469	2.01475
	2402	PA2376_at	PA2376_at	-3.51781	-42.5	12.0814	0.47724	0.742469	2.09538
	5649	ig_3648915_3649704_at	ig_3648915_3649704_at	-3.47294	-64.0333	18.4378	0.48011	0.742469	2.08286
