# Supplementary material for: Pseudomonas aeruginosa PA1006, Which Plays a Role in Molybdenum Homeostasis, Is Required for Nitrate Utilization, Biofilm Formation, and Virulence
Source: PLoS One. 2013 Feb 8;8(2):e55594. doi: 10.1371/journal.pone.0055594 (PMC3568122; doi:10.1371/journal.pone.0055594)
Supplement: File S6 — Iron-regulated genes (with putative fur-boxes) show altered expression in the Δ PA1006 mutant compared to WT PAO1. (XLSX) [file pone.0055594.s006.xlsx]

## Sheet: Sheet1
	Supplemental File 6. Iron-regulated genes (with putative fur-boxes) show altered expression in DPA1006
	PA number	Name	Name or function	Function
	PA3530	bfd	Ferredoxin	redox
	PA4220	fptB	Ferripyochelin receptor
	PA4221	fptA	Ferripyochelin receptor
	PA2426	pvdS	ECF sigma factor	Transcriptional Regulator
	PA0672	hemO (pig4)	Haem oxygenase
	PA4228	pchD	Pyochelin biosynthesis	Pyochelin biosynthesis
	PA4229	pchC	Pyochelin biosynthesis	Pyochelin biosynthesis
	PA4230	pchB	Pyochelin biosynthesis	Pyochelin biosynthesis
	PA4231	pchA	Pyochelin biosynthesis	Pyochelin biosynthesis
	PA4467	gufA (57% sim)	hypothetical	TM helices; transport
	PA4468	sodM	superoxide dismutase
	PA4469		hypothetical
	PA4470	fumC	Fumarase	fumarate hydratase; TCA cycle
	PA4471	fagA	hypothetical	fur-associated gene A
	PA4218		hypothetical	siderophore transport
	PA4219	yfpB	hypothetical	siderophore transport
	PA0471	fiuR	probable TM sensor	Transcriptional Regulator; 2 component
	PA0472	fiuL	sigma factor	Transcriptional Regulator; 2 component
	PA1300	fecI (54% sim)	sigma factor	Transcriptional Regulator; 2 component
	PA1301	fecR (43%sim)	probable TM sensor	Transcriptional Regulator; 2 component
	PA4227	pchR	Transcriptiona Regulator	Pyochelin biosynthesis
	PA4515	piuC	Iron Uptake factor
	PA4516		Iron Uptake factor
	PA4357	yhgG
	PA4358	feoB	ferrous iron transport uptake
	PA4359	feoA	ferrous iron transport uptake
	PA2467	foxR	probable TM sensor	Transcriptional Regulator; 2 component
	PA2468	foxI	Anti-sigma factor	Transcriptional Regulator; 2 component
	PA5531	tonB		Periplasmic protein; transport
	PA4370	icmP	Metalloprotease
	PA5217		AfuA, ABC-type Fe3+ transport
	PA3899	pupI (75% sim)	probable sigma-70 factor ECF	Transcriptional Regulator; 2 component
	PA3900	pupR (61% sim)	probable TM sensor	Transcriptional Regulator; 2 component
	PA4500		nikA; ABC transporter component	nickel and cation transport
	PA4708	phuT	Heme-transport protein
	PA4709	phuS	probable hemin degrading factor
	PA3811	hscB	heat shock protein; DnaJ homol	Fe-S protein assembly co-chaperone
	PA3812	iscA	probable Fe protein; S-trafficking	Fe-S cluster biosyn, S-trafficking
	PA4633		probable chemotaxis transducer
