# Supplementary material for: Pseudomonas aeruginosa PA1006, Which Plays a Role in Molybdenum Homeostasis, Is Required for Nitrate Utilization, Biofilm Formation, and Virulence
Source: PLoS One. 2013 Feb 8;8(2):e55594. doi: 10.1371/journal.pone.0055594 (PMC3568122; doi:10.1371/journal.pone.0055594)
Supplement: File S7 — Phenotype Microarray™ analysis (Biolog) comparing metabolic profiles of Δ PA1006 mutant to WT PAO1 in the absence of nitrate (excel spreadsheet). (XLSX) [file pone.0055594.s007.xlsx]

## Sheet: Sheet1
	Supplemental File 7. Metabolic profile of DPA1006 determined using BiologTM plates.
	Substrates with decreased utilization in DnbvF
	Carbon Sources	Nitrogen Sources	Sulfur Sources	Phosphorous Sources
	Succinic Acid **	Nitrate **	L-Methionine Sulfone **	None apparent
	Acetic Acid **	Tyramine **
	a-Keto-Glutaric Acid **	Adenosine **
	L-Glutamine **	Guanine **
	Citric Acid **	Guanosine **
	Fumaric Acid **	Xanthine **
	Bromo Succinic Acid **	Xanthosine **
	L-Alanine **	Ala-Gln *
	L-Malic Acid *	Ala-His **
	Pectin **	Gly-Gln *
	Substrates with increased utilization in DnbvF
	Carbon Sources	Nitrogen Sources	Sulfur Sources	Phosphorous Sources
	ß-Cyclodextrin *	Urea *	D-Cysteine **	Adenosine-2',3'-cyclic monophosphate **
	Palatinose **	D-Glutamic Acid *	L-Cysteinyl-Glycine **	Adenosine-3',5'-cyclic monophosphate **
	?-Amino Butyric Acid **		L-Cysteic Acid **	D-Glucose-6-Phosphate **
	?-Amino Valeric Acid **		L-Cysteine Sulfinic Acid **	2-deoxy-D-Glucose 6-Phosphate **
	Butyric Acid **		D,L-Ethionine *	D-Glucosamine-6-Phosphate **
	Capric Acid *		L-Methionine **	6-Phospho-Gluconic Acid **
	Caproic Acid *		D-Methionine **	Cytidine-2'-monophosphate **
	Citramalic Acid **		Glycyl-L-Methionine **	Cytidine-3'-monophosphate **
	D-Glucosmine *		N-Acetyl-D,L-Methionine **	Cytidine-5'-monophosphate **
	2-Hydroxy Benzoic Acid **		D-Djenkolic Acid **	Cytidine-2',3'-cyclic monophosphate **
	ß-Hydroxy Butyric Acid **		Thiourea **	Cytidine-3',5'-cyclic monophosphate **
	a-Keto Valeric Acid **		1-Thio-ß-D-Glucose **	D-Mannose -1-phosphate *
	Itaconic Acid **		Taurocholic Acid **	Uridine-5'-monophosphate **
	D-Lactic Acid Methyl Ester **		Methane Sulfonic Acid **	Uridine -2',3'-cyclic monophosphate **
	Sorbic Acid **		Tetramethylene Sulfone *	Uridine-3',5'- cyclic monophosphate **
	Succinamic Acid *			O-Phospho-D-Tyrosine **
	Acetimide **			Thymidine -3'-monophosphate *
	N-Acetyl-L-Glutamic Acid **			Thymidine-5'-monphosphate **
	L-Arginine **			Thymidine -3',5'- cyclic monophosphate **
	Glycine **
	L-Histidine **
	Hydroxy-L-Proline **
	L-Isoleucine **
	L-Leucine **
	L-Methionine *
	L-Orthinine **
	L-Phenylalanine **
	L-Pyroglutamic Acid **
	D,L-Carnitine **
	Sec-Butylamine **
	D,L-Octopamine **
	Putrescine **
	Dihydroxy Acetone **
	2,3-Butanediol **
	3-Hydroxy 2-Butanone **
	* p = 0.05
	** p = 0.01
