# Supplementary material for: Pseudomonas aeruginosa PA1006, Which Plays a Role in Molybdenum Homeostasis, Is Required for Nitrate Utilization, Biofilm Formation, and Virulence
Source: PLoS One. 2013 Feb 8;8(2):e55594. doi: 10.1371/journal.pone.0055594 (PMC3568122; doi:10.1371/journal.pone.0055594)
Supplement: File S8 — KEGG Pathway analysis results in Excel Spreadsheet format. (XLSX) [file pone.0055594.s008.xlsx]

## Sheet: NY-KEGG-Path-query
NY-grown set of genes that show altered expression in deltaPA1006= KEGG Pathway Query with Biolog data
(using more stringent 2-fold cutoff for significant diff)
red are genes down-regulated in the deltaPA1006 mutant
blue are genes up-regulated in the deltaPA1006 mutant
magenta are metabolites that are less utilized by deltaPA1006 mutant (Biolog)
cyan are metabolites that are more utilized by deltaPA1006 mutant (Biolog)
NY-altered genes
PA2328	red
PA4692	red
PA0099	red
PA0079	red
PA0261	red
PA2331	red
PA2327	red
PA2330	red
PA5135	red
PA0531	red
PA0073	red
PA0142	red
PA0169	red
PA3282	red
PA5206	red
PA2329	red
PA4317	red
PA3294	red
PA4320	red
PA4318	red
PA0087	red
PA2726	red
PA3728	red
PA0382	red
PA0078	red
PA0172	red
PA0089	red
PA3284	red
PA4319	red
PA0101	red
PA0075	red
PA3485	red
PA0086	red
PA1665	red
PA0072	red
PA3235	red
PA0092	red
PA4323	red
PA2680	red
PA0090	red
PA0077	red
PA5354	red
PA4321	red
PA0084	red
PA0563	red
PA0097	red
PA0640	red
PA0088	red
PA0074	red
PA4826	red
PA3283	red
PA1774	red
PA2441	red
PA3928	red
PA1346	red
PA0642	red
PA0083	red
PA4990	red
PA5328	red
PA0046	red
PA3521	red
PA4962	red
PA4654	red
PA0085	red
PA1559	red
PA0262	red
PA0171	red
PA2204	red
PA0644	red
PA2358	red
PA3359	red
PA2425	red
PA4371	red
PA3915	blue
PA3916	blue
PA3458	blue
PA3865	blue
PA3914	blue
PA0291	blue
PA3911	blue
PA3917	blue
PA3913	blue
PA4738	blue
PA3877	blue
PA1600	blue
PA5180	blue
PA3918	blue
PA5181	blue
PA3912	blue
PA2452	blue
C00042	magenta
C00033	magenta
C00026	magenta
C00064	magenta
C00158	magenta
C00122	magenta
C00041	magenta
C00149	magenta
C00714	magenta
C00244	magenta
C00483	magenta
C00212	magenta
C00242	magenta
C00387	magenta
C00385	magenta
C01762	magenta
C01742	cyan
C00334	cyan
C00431	cyan
C00246	cyan
C01571	cyan
C01585	cyan
C00815	cyan
C00329	cyan
C00805	cyan
C01089	cyan
C06255	cyan
C00490	cyan
C08502	cyan
C00624	cyan
C00062	cyan
C00037	cyan
C00135	cyan
C01015	cyan
C00407	cyan
C00123	cyan
C00073	cyan
C00077	cyan
C00079	cyan
C01879	cyan
C15025	cyan
C00318	cyan
C02787	cyan
C04227	cyan
C00134	cyan
C00184	cyan
C00265	cyan
C00466	cyan
C00086	cyan
C00217	cyan
C00793	cyan
C00051	cyan
C00506	cyan
C00606	cyan
C00073	cyan
C00855	cyan
C08275	cyan
C14415	cyan
C05122	cyan
C11145	cyan
C02353	cyan
C00575	cyan
C00668	cyan
C06369	cyan
C00352	cyan
C04442	cyan
C05822	cyan
C00055	cyan
C02354	cyan
C00941	cyan
C00636	cyan
C00105	cyan
C02355	cyan
C06501	cyan

## Sheet: NYNO3-KEGG-Path-query
NY+NO3-grown set of genes that show altered expression in deltaPA1006= KEGG Pathway Query with Biolog data
(using 2-fold cutoff for significant diff)
red are genes down-regulated in the deltaPA1006 mutant
blue are genes up-regulated in the deltaPA1006 mutant
magenta are metabolites that are less utilized by deltaPA1006 mutant (Biolog)
cyan are metabolites that are more utilized by deltaPA1006 mutant (Biolog)
NYNO3-altered genes
PA0754	red
PA2000	red
PA5167	red
PA2557	red
PA3038	red
PA1183	red
PA0129	red
PA4501	red
PA2001	red
PA0131	red
PA2015	red
PA1999	red
PA1984	red
PA0796	red
PA0887	red
PA1338	red
PA3922	red
PA1340	red
PA2016	red
PA3190	red
PA5153	red
PA3221	red
PA4206	red
PA1337	red
PA4359	red
PA0523	red
PA0747	red
PA4772	red
PA1882	red
PA0518	red
PA0520	red
PA4506	red
PA2711	red
PA5550	red
PA1920	red
PA3284	red
PA2274	red
PA0524	red
PA0321	red
PA2554	red
PA1341	red
PA1486	red
PA4500	red
PA2014	red
PA4073	red
PA3530	red
PA4504	red
PA3188	red
PA3187	red
PA3189	red
PA2113	red
PA3937	red
PA4023	red
PA0865	red
PA2116	red
PA1070	red
PA2663	red
PA0517	red
PA2662	red
PA2002	red
PA3222	red
PA0511	red
PA1071	red
PA2553	red
PA4100	red
PA1566	red
PA3392	red
PA1339	red
PA0171	red
PA5386	red
PA5308	red
PA0132	red
PA3600	red
PA0515	red
PA3396	red
PA0130	red
PA2552	red
PA0525	red
PA4090	red
PA4515	red
PA1006	red
PA5387	red
PA2109	red
PA3192	red
PA3182	red
PA0755	red
PA0522	red
PA3195	red
PA3186	red
PA0519	red
PA2112	red
PA2664	red
PA0521	red
PA1342	red
PA1855	red
PA2555	red
PA5168	red
PA5216	red
PA4182	red
PA3569	red
PA2052	red
PA0200	red
PA3425	red
PA0089	red
PA1156	red
PA0526	red
PA3021	red
PA3191	red
PA0090	red
PA2013	red
PA3924	red
PA1072	red
PA1854	red
PA4208	red
PA3815	red
PA0797	red
PA3737	red
PA3391	red
PA3233	red
PA3194	red
PA1807	red
PA4633	red
PA3439	red
PA1847	red
PA3235	red
PA4591	red
PA2111	red
PA1611	red
PA3394	red
PA0083	red
PA3570	red
PA3938	red
PA4709	red
PA2691	red
PA4033	red
PA0471	red
PA3395	red
PA3923	red
PA3935	red
PA3523	red
PA4770	red
PA4980	red
PA4867	red
PA4063	red
PA5497	red
PA1963	red
PA0665	red
PA3814	red
PA4226	red
PA4228	red
PA0672	red
PA1073	red
PA2560	red
PA3205	red
PA2426	red
PA5023	red
PA1451	red
PA0088	red
PA1911	red
PA2441	red
PA3393	red
PA0509	red
PA0758	red
PA4205	red
PA5388	red
PA2687	red
PA4896	red
PA0871	red
PA1335	red
PA3442	red
PA5169	red
PA0169	red
PA5274	red
PA1978	red
PA3936	red
PA1856	red
PA3234	red
PA0930	red
PA2273	red
PA1883	red
PA0041	red
PA0752	red
PA3485	red
PA2494	red
PA0753	red
PA2467	red
PA2442	red
PA0516	red
PA5154	red
PA3582	red
PA1300	red
PA4290	red
PA4668	red
PA4669	red
PA0085	red
PA4065	red
PA0322	red
PA2495	red
PA0472	red
PA2309	red
PA3601	red
PA2398	red
PA3153	red
PA3838	red
PA4771	red
PA0170	red
PA3183	red
PA3647	red
PA0730	red
PA2703	red
PA0510	red
PA3809	red
PA1260	red
PA1912	red
PA2726	red
PA4888	red
PA0199	red
PA3266	red
PA5536	red
PA5217	red
PA0513	red
PA4227	red
PA4207	red
PA3193	red
PA5415	red
PA3239	red
PA2727	red
PA3424	red
PA1494	red
PA5531	red
PA0091	red
PA3330	blue
PA3333	blue
PA1596	blue
PA3478	blue
PA1887	blue
PA4762	blue
PA3336	blue
PA2193	blue
PA3361	blue
PA3327	blue
PA3332	blue
PA4761	blue
PA0996	blue
PA0508	blue
PA3331	blue
PA3952	blue
PA1869	blue
PA4881	blue
PA5058	blue
PA2953	blue
PA2564	blue
PA3329	blue
PA0177	blue
PA3677	blue
PA3479	blue
PA0997	blue
PA0998	blue
PA0459	blue
PA1904	blue
PA3328	blue
PA5054	blue
PA1041	blue
PA4209	blue
PA3431	blue
PA0798	blue
PA1646	blue
PA4760	blue
PA3671	blue
PA3014	blue
PA1001	blue
PA2067	blue
PA0391	blue
PA2701	blue
PA2346	blue
PA3335	blue
PA2194	blue
PA4474	blue
PA0506	blue
PA1166	blue
PA3724	blue
PA4142	blue
PA2565	blue
PA4133	blue
PA4523	blue
PA5304	blue
PA3417	blue
PA1425	blue
PA3432	blue
PA0195	blue
PA3723	blue
PA5546	blue
PA4211	blue
PA0952	blue
PA1748	blue
PA3825	blue
PA1871	blue
PA5042	blue
PA1905	blue
PA0178	blue
PA0535	blue
PA0999	blue
PA1218	blue
PA3415	blue
PA0027	blue
PA1600	blue
PA5041	blue
PA0396	blue
PA3430	blue
PA1888	blue
PA2815	blue
PA5213	blue
PA3334	blue
PA4041	blue
PA0179	blue
PA3496	blue
PA0122	blue
PA2195	blue
PA4435	blue
PA0026	blue
PA3013	blue
PA2486	blue
PA5446	blue
PA4539	blue
PA0788	blue
PA2363	blue
PA2927	blue
PA5520	blue
PA4362	blue
PA5159	blue
PA4129	blue
PA1568	blue
PA3091	blue
PA2534	blue
PA5170	blue
PA4782	blue
PA4542	blue
PA2573	blue
PA3416	blue
PA0588	blue
PA1562	blue
PA4648	blue
PA2366	blue
PA0545	blue
PA3676	blue
PA3225	blue
PA2841	blue
PA1901	blue
PA4354	blue
PA0105	blue
PA0107	blue
PA4929	blue
PA0547	blue
PA1002	blue
PA4704	blue
PA1177	blue
PA0587	blue
PA0106	blue
PA0021	blue
PA3006	blue
PA1289	blue
PA3490	blue
PA1601	blue
PA2071	blue
PA1641	blue
PA1353	blue
PA3429	blue
PA0328	blue
PA4368	blue
PA5043	blue
PA1784	blue
PA4916	blue
PA1870	blue
PA1332	blue
PA0451	blue
PA1571	blue
PA1853	blue
PA3126	blue
PA0256	blue
PA4915	blue
PA0697	blue
PA2566	blue
PA2118	blue
PA5053	blue
PA0713	blue
PA1263	blue
PA1506	blue
PA1903	blue
PA1831	blue
PA1970	blue
PA5118	blue
PA4840	blue
PA0020	blue
PA3972	blue
PA1651	blue
PA0108	blue
PA0294	blue
PA5477	blue
PA2068	blue
PA0180	blue
PA0268	blue
PA0586	blue
PA0007	blue
PA1174	blue
PA2629	blue
PA2769	blue
PA4917	blue
PA2960	blue
PA4311	blue
PA4759	blue
PA5033	blue
PA3681	blue
PA4620	blue
PA0276	blue
PA3370	blue
PA5139	blue
PA0028	blue
PA1291	blue
PA5030	blue
PA0164	blue
PA5565	blue
PA4293	blue
PA5472	blue
PA5124	blue
PA2373	blue
PA2382	blue
PA4650	blue
PA2436	blue
PA4217	blue
PA4898	blue
PA1563	blue
PA2066	blue
PA2375	blue
PA5363	blue
PA3830	blue
PA3516	blue
PA0236	blue
PA4792	blue
PA3894	blue
PA0484	blue
PA2069	blue
PA4784	blue
PA4781	blue
PA1422	blue
PA1731	blue
PA3678	blue
PA2782	blue
PA1385	blue
PA3311	blue
PA3762	blue
PA5482	blue
PA0134	blue
PA2778	blue
PA3436	blue
PA5094	blue
PA2875	blue
PA5180	blue
PA1715	blue
PA2746	blue
PA3418	blue
PA5440	blue
PA4657	blue
PA0156	blue
PA1131	blue
PA3360	blue
PA1173	blue
PA0160	blue
PA1470	blue
PA1790	blue
PA1902	blue
PA1348	blue
PA2190	blue
PA5162	blue
PA2558	blue
PA5157	blue
PA1327	blue
PA1121	blue
PA4132	blue
PA4828	blue
PA4925	blue
PA4528	blue
PA1346	blue
PA2570	blue
PA4355	blue
PA3772	blue
PA3011	blue
PA1825	blue
PA1000	blue
PA0667	blue
PA3019	blue
PA4312	blue
PA1356	blue
PA1524	blue
PA5101	blue
PA3956	blue
PA1730	blue
PA5219	blue
PA1602	blue
PA3986	blue
PA4234	blue
PA2129	blue
PA1765	blue
PA3973	blue
PA5122	blue
PA1945	blue
PA2196	blue
PA1157	blue
PA2072	blue
PA0121	blue
PA5158	blue
PA4038	blue
PA0779	blue
PA2504	blue
PA1190	blue
PA1931	blue
PA4641	blue
PA4143	blue
PA1743	blue
PA1036	blue
PA2166	blue
PA3824	blue
PA4649	blue
PA3273	blue
PA0959	blue
PA5286	blue
PA5359	blue
PA1597	blue
PA5055	blue
PA0704	blue
PA2261	blue
PA4783	blue
PA1415	blue
PA3226	blue
PA2747	blue
PA2127	blue
PA4644	blue
PA4210	blue
PA4621	blue
PA5019	blue
PA5211	blue
PA2306	blue
PA1403	blue
PA1215	blue
PA0238	blue
PA4313	blue
PA1733	blue
PA0196	blue
PA1349	blue
PA3489	blue
PA2919	blue
PA1130	blue
PA3971	blue
PA0452	blue
PA1147	blue
PA0111	blue
PA2364	blue
PA1172	blue
PA3878	blue
PA3016	blue
PA2578	blue
PA5444	blue
PA4573	blue
PA0743	blue
PA3272	blue
PA0221	blue
PA0714	blue
PA1060	blue
PA2885	blue
PA1228	blue
PA1355	blue
PA4702	blue
PA4048	blue
PA1386	blue
PA4032	blue
PA4112	blue
PA3889	blue
PA1354	blue
PA2362	blue
PA1120	blue
PA2128	blue
PA1191	blue
PA2367	blue
PA1951	blue
PA1860	blue
PA1176	blue
PA0161	blue
PA0406	blue
PA1696	blue
PA2245	blue
PA2618	blue
PA5171	blue
PA4988	blue
PA0176	blue
PA3365	blue
PA1880	blue
PA4377	blue
PA2435	blue
PA3451	blue
PA1881	blue
PA3371	blue
PA3200	blue
PA1186	blue
PA3015	blue
PA2886	blue
PA3275	blue
PA4387	blue
PA2938	blue
PA1575	blue
PA4635	blue
PA4658	blue
PA3541	blue
PA0851	blue
PA0188	blue
PA2937	blue
PA4766	blue
PA1216	blue
PA3688	blue
PA3428	blue
PA3571	blue
PA5047	blue
PA1675	blue
PA0109	blue
PA1175	blue
PA3520	blue
PA2197	blue
PA0710	blue
PA2956	blue
PA4029	blue
PA4130	blue
PA1732	blue
PA1519	blue
PA3957	blue
PA2260	blue
PA4715	blue
PA4680	blue
PA4780	blue
PA4472	blue
PA1892	blue
PA2179	blue
PA2771	blue
PA4389	blue
PA2233	blue
PA3249	blue
PA0598	blue
PA1700	blue
PA2393	blue
PA2024	blue
PA1921	blue
PA0709	blue
PA4718	blue
PA5207	blue
PA4905	blue
PA2455	blue
PA4713	blue
PA0488	blue
PA0693	blue
PA2516	blue
PA0543	blue
PA2849	blue
PA2634	blue
PA1980	blue
PA5095	blue
PA4304	blue
PA3289	blue
PA2845	blue
PA2370	blue
PA1311	blue
PA4305	blue
PA4886	blue
PA2365	blue
PA1522	blue
PA0215	blue
PA4369	blue
PA2104	blue
PA2572	blue
PA3369	blue
PA4197	blue
PA4475	blue
PA3071	blue
PA1350	blue
PA3288	blue
PA1523	blue
PA3070	blue
PA4969	blue
PA1297	blue
PA3945	blue
PA2184	blue
PA3261	blue
PA1595	blue
PA5123	blue
PA0125	blue
PA0123	blue
PA1594	blue
PA1473	blue
PA3668	blue
PA0575	blue
PA2300	blue
PA4131	blue
PA3359	blue
PA1345	blue
PA4187	blue
PA2096	blue
PA3216	blue
PA1744	blue
PA2888	blue
PA2798	blue
PA3259	blue
PA3354	blue
PA3459	blue
PA2665	blue
PA0701	blue
PA2576	blue
PA2887	blue
PA2232	blue
PA4136	blue
PA0253	blue
PA4306	blue
PA3324	blue
PA3114	blue
PA1475	blue
PA0905	blue
PA2453	blue
PA2700	blue
PA0053	blue
PA2145	blue
PA2026	blue
PA1117	blue
PA5172	blue
PA4108	blue
PA2376	blue
C00042	magenta
C00033	magenta
C00026	magenta
C00064	magenta
C00158	magenta
C00122	magenta
C00041	magenta
C00149	magenta
C00714	magenta
C00244	magenta
C00483	magenta
C00212	magenta
C00242	magenta
C00387	magenta
C00385	magenta
C01762	magenta
C01742	cyan
C00334	cyan
C00431	cyan
C00246	cyan
C01571	cyan
C01585	cyan
C00815	cyan
C00329	cyan
C00805	cyan
C01089	cyan
C06255	cyan
C00490	cyan
C08502	cyan
C00624	cyan
C00062	cyan
C00037	cyan
C00135	cyan
C01015	cyan
C00407	cyan
C00123	cyan
C00073	cyan
C00077	cyan
C00079	cyan
C01879	cyan
C15025	cyan
C00318	cyan
C02787	cyan
C04227	cyan
C00134	cyan
C00184	cyan
C00265	cyan
C00466	cyan
C00086	cyan
C00217	cyan
C00793	cyan
C00051	cyan
C00506	cyan
C00606	cyan
C00073	cyan
C00855	cyan
C08275	cyan
C14415	cyan
C05122	cyan
C11145	cyan
C02353	cyan
C00575	cyan
C00668	cyan
C06369	cyan
C00352	cyan
C04442	cyan
C05822	cyan
C00055	cyan
C02354	cyan
C00941	cyan
C00636	cyan
C00105	cyan
C02355	cyan
C06501	cyan

## Sheet: KEGG-NY-array-biolog_dPA1006
	Summary of KEGG pathway/annotations for metabolites (Biolog data) and genes that show altered expression
	in DPA1006 microarray data for NY (Nutrient Broth/Yeast Extract) media-grown cells
	Pathway Search Result
	Following object(s) was/were not found cpd:C00265 cpd:C00318 cpd:C00466 cpd:C00815 cpd:C00941 cpd:C01015 cpd:C01585 cpd:C01742 cpd:C02787 cpd:C04227 cpd:C06255 cpd:C06369 cpd:C06501 cpd:C08275 cpd:C08502 cpd:C11145 cpd:C14415 cpd:C15025 pae:PA0046 pae:PA0072 pae:PA0073 pae:PA0079 pae:PA0083 pae:PA0084 pae:PA0086 pae:PA0087 pae:PA0088 pae:PA0089 pae:PA0092 pae:PA0097 pae:PA0099 pae:PA0101 pae:PA01…
	pae01100 Metabolic pathways - Pseudomonas aeruginosa PAO1 (45)
	cpd:C00026 2-Oxoglutarate; Oxoglutaric acid; 2-Ketoglutaric acid; alpha-Ketoglutaric acid
	cpd:C00033 Acetate; Acetic acid; Ethanoic acid; Glacial acetic acid
	cpd:C00037 Glycine; Aminoacetic acid; Gly
	cpd:C00041 L-Alanine; L-2-Aminopropionic acid; L-alpha-Alanine
	cpd:C00042 Succinate; Succinic acid; Butanedionic acid; Ethylenesuccinic acid
	cpd:C00051 Glutathione; 5-L-Glutamyl-L-cysteinylglycine; N-(N-gamma-L-Glutamyl-L-cysteinyl)glycine; gamma-L-Glutamyl-L-cysteinyl-glycine; GSH; Reduced glutathione
	cpd:C00055 CMP; Cytidine-5'-monophosphate; Cytidylic acid
	cpd:C00062 L-Arginine; (S)-2-Amino-5-guanidinovaleric acid
	cpd:C00064 L-Glutamine; L-2-Aminoglutaramic acid
	cpd:C00073 L-Methionine; Methionine; L-2-Amino-4methylthiobutyric acid
	cpd:C00077 L-Ornithine; (S)-2,5-Diaminovaleric acid; (S)-2,5-Diaminopentanoic acid; (S)-2,5-Diaminopentanoate
	cpd:C00079 L-Phenylalanine; (S)-alpha-Amino-beta-phenylpropionic acid
	cpd:C00086 Urea; Carbamide
	cpd:C00105 UMP; Uridylic acid; Uridine monophosphate; Uridine 5'-monophosphate; 5'Uridylic acid
	cpd:C00122 Fumarate; Fumaric acid; trans-Butenedioic acid
	cpd:C00123 L-Leucine; 2-Amino-4-methylvaleric acid; (2S)-alpha-2-Amino-4-methylvaleric acid; (2S)-alpha-Leucine
	cpd:C00134 Putrescine; 1,4-Butanediamine; 1,4-Diaminobutane; Tetramethylenediamine; Butane-1,4-diamine
	cpd:C00135 L-Histidine; (S)-alpha-Amino-1H-imidazole-4-propionic acid
	cpd:C00149 (S)-Malate; L-Malate; L-Apple acid; L-Malic acid; L-2-Hydroxybutanedioic acid; Malate; Malic acid
	cpd:C00158 Citrate; Citric acid; 2-Hydroxy-1,2,3-propanetricarboxylic acid; 2-Hydroxytricarballylic acid
	cpd:C00184 Glycerone; Dihydroxyacetone; 1,3-Dihydroxyacetone; 1,3-Dihydroxy-2-propanone; 1,3-Dihydroxypropan-2-one
	cpd:C00212 Adenosine
	cpd:C00217 D-Glutamate; D-Glutamic acid; D-Glutaminic acid; D-2-Aminoglutaric acid
	cpd:C00242 Guanine; 2-Amino-6-hydroxypurine
	cpd:C00246 Butanoic acid; Butanoate; Butyrate; Butyric acid
	cpd:C00334 4-Aminobutanoate; 4-Aminobutanoic acid; 4-Aminobutyrate; 4-Aminobutyric acid; gamma-Aminobutyric acid; GABA
	cpd:C00352 D-Glucosamine 6-phosphate; D-Glucosamine phosphate
	cpd:C00385 Xanthine
	cpd:C00387 Guanosine
	cpd:C00407 L-Isoleucine; 2-Amino-3-methylvaleric acid
	cpd:C00506 L-Cysteate; L-Cysteic acid; 3-Sulfoalanine; 2-Amino-3-sulfopropionic acid
	cpd:C00606 3-Sulfino-L-alanine; L-Cysteinesulfinic acid; 3-Sulphino-L-alanine; 3-Sulfinoalanine
	cpd:C00624 N-Acetyl-L-glutamate; N-Acetyl-L-glutamic acid
	cpd:C00636 D-Mannose 1-phosphate; alpha-D-Mannose 1-phosphate
	cpd:C00668 alpha-D-Glucose 6-phosphate
	cpd:C00714 Pectin; Poly(1,4-alpha-D-galacturonide)
	cpd:C00805 Salicylate; o-Hydroxybenzoic acid; Salicylic acid
	cpd:C01089 (R)-3-Hydroxybutanoate; (R)-3-Hydroxybutanoic acid; (R)-3-Hydroxybutyric acid
	cpd:C01762 Xanthosine
	cpd:C04442 2-Dehydro-3-deoxy-6-phospho-D-gluconate; 6-Phospho-2-dehydro-3-deoxy-D-gluconate; 2-Keto-3-deoxy-6-phosphogluconate; 2-Dehydro-3-deoxy-D-gluconate 6-phosphate
	cpd:C05122 Taurocholate; Taurocholic acid; Cholyltaurine
	pae:PA0142 hydroxydechloroatrazine ethylaminohydrolase; K03382 hydroxyatrazine ethylaminohydrolase [EC:3.5.99.3]
	pae:PA5181 probable oxidoreductase; K00123 formate dehydrogenase, alpha subunit [EC:1.2.1.2]
	pae:PA5206 argE; acetylornithine deacetylase; K01438 acetylornithine deacetylase [EC:3.5.1.16]
	pae:PA5354 glcE; glycolate oxidase FAD binding subunit; K11472 glycolate oxidase FAD binding subunit
	pae01110 Biosynthesis of secondary metabolites - Pseudomonas aeruginosa PAO1 (23)
	cpd:C00026 2-Oxoglutarate; Oxoglutaric acid; 2-Ketoglutaric acid; alpha-Ketoglutaric acid
	cpd:C00033 Acetate; Acetic acid; Ethanoic acid; Glacial acetic acid
	cpd:C00037 Glycine; Aminoacetic acid; Gly
	cpd:C00042 Succinate; Succinic acid; Butanedionic acid; Ethylenesuccinic acid
	cpd:C00062 L-Arginine; (S)-2-Amino-5-guanidinovaleric acid
	cpd:C00073 L-Methionine; Methionine; L-2-Amino-4methylthiobutyric acid
	cpd:C00077 L-Ornithine; (S)-2,5-Diaminovaleric acid; (S)-2,5-Diaminopentanoic acid; (S)-2,5-Diaminopentanoate
	cpd:C00079 L-Phenylalanine; (S)-alpha-Amino-beta-phenylpropionic acid
	cpd:C00122 Fumarate; Fumaric acid; trans-Butenedioic acid
	cpd:C00123 L-Leucine; 2-Amino-4-methylvaleric acid; (2S)-alpha-2-Amino-4-methylvaleric acid; (2S)-alpha-Leucine
	cpd:C00134 Putrescine; 1,4-Butanediamine; 1,4-Diaminobutane; Tetramethylenediamine; Butane-1,4-diamine
	cpd:C00135 L-Histidine; (S)-alpha-Amino-1H-imidazole-4-propionic acid
	cpd:C00149 (S)-Malate; L-Malate; L-Apple acid; L-Malic acid; L-2-Hydroxybutanedioic acid; Malate; Malic acid
	cpd:C00158 Citrate; Citric acid; 2-Hydroxy-1,2,3-propanetricarboxylic acid; 2-Hydroxytricarballylic acid
	cpd:C00385 Xanthine
	cpd:C00407 L-Isoleucine; 2-Amino-3-methylvaleric acid
	cpd:C00483 Tyramine; 2-(p-Hydroxyphenyl)ethylamine
	cpd:C00624 N-Acetyl-L-glutamate; N-Acetyl-L-glutamic acid
	cpd:C00636 D-Mannose 1-phosphate; alpha-D-Mannose 1-phosphate
	cpd:C00668 alpha-D-Glucose 6-phosphate
	cpd:C00805 Salicylate; o-Hydroxybenzoic acid; Salicylic acid
	cpd:C01762 Xanthosine
	pae:PA5206 argE; acetylornithine deacetylase; K01438 acetylornithine deacetylase [EC:3.5.1.16]
	pae02010 ABC transporters - Pseudomonas aeruginosa PAO1 (17)
	cpd:C00037 Glycine; Aminoacetic acid; Gly
	cpd:C00041 L-Alanine; L-2-Aminopropionic acid; L-alpha-Alanine
	cpd:C00051 Glutathione; 5-L-Glutamyl-L-cysteinylglycine; N-(N-gamma-L-Glutamyl-L-cysteinyl)glycine; gamma-L-Glutamyl-L-cysteinyl-glycine; GSH; Reduced glutathione
	cpd:C00062 L-Arginine; (S)-2-Amino-5-guanidinovaleric acid
	cpd:C00064 L-Glutamine; L-2-Aminoglutaramic acid
	cpd:C00077 L-Ornithine; (S)-2,5-Diaminovaleric acid; (S)-2,5-Diaminopentanoic acid; (S)-2,5-Diaminopentanoate
	cpd:C00079 L-Phenylalanine; (S)-alpha-Amino-beta-phenylpropionic acid
	cpd:C00086 Urea; Carbamide
	cpd:C00123 L-Leucine; 2-Amino-4-methylvaleric acid; (2S)-alpha-2-Amino-4-methylvaleric acid; (2S)-alpha-Leucine
	cpd:C00134 Putrescine; 1,4-Butanediamine; 1,4-Diaminobutane; Tetramethylenediamine; Butane-1,4-diamine
	cpd:C00135 L-Histidine; (S)-alpha-Amino-1H-imidazole-4-propionic acid
	cpd:C00244 Nitrate; Nitric acid
	cpd:C00407 L-Isoleucine; 2-Amino-3-methylvaleric acid
	cpd:C00855 D-Methionine; D-2-Amino-4-(methylthio)butyric acid
	pae:PA2327 probable permease of ABC transporter; K02050 sulfonate/nitrate/taurine transport system permease protein
	pae:PA2328 hypothetical protein; K02051 sulfonate/nitrate/taurine transport system substrate-binding protein
	pae:PA2329 probable ATP-binding component of ABC transporter; K02049 sulfonate/nitrate/taurine transport system ATP-binding protein
	pae00330 Arginine and proline metabolism - Pseudomonas aeruginosa PAO1 (10)
	cpd:C00062 L-Arginine; (S)-2-Amino-5-guanidinovaleric acid
	cpd:C00064 L-Glutamine; L-2-Aminoglutaramic acid
	cpd:C00077 L-Ornithine; (S)-2,5-Diaminovaleric acid; (S)-2,5-Diaminopentanoic acid; (S)-2,5-Diaminopentanoate
	cpd:C00086 Urea; Carbamide
	cpd:C00122 Fumarate; Fumaric acid; trans-Butenedioic acid
	cpd:C00134 Putrescine; 1,4-Butanediamine; 1,4-Diaminobutane; Tetramethylenediamine; Butane-1,4-diamine
	cpd:C00334 4-Aminobutanoate; 4-Aminobutanoic acid; 4-Aminobutyrate; 4-Aminobutyric acid; gamma-Aminobutyric acid; GABA
	cpd:C00431 5-Aminopentanoate; 5-Aminopentanoic acid; 5-Aminovaleric acid
	cpd:C00624 N-Acetyl-L-glutamate; N-Acetyl-L-glutamic acid
	pae:PA5206 argE; acetylornithine deacetylase; K01438 acetylornithine deacetylase [EC:3.5.1.16]
	pae00230 Purine metabolism - Pseudomonas aeruginosa PAO1 (10)
	cpd:C00037 Glycine; Aminoacetic acid; Gly
	cpd:C00064 L-Glutamine; L-2-Aminoglutaramic acid
	cpd:C00086 Urea; Carbamide
	cpd:C00212 Adenosine
	cpd:C00242 Guanine; 2-Amino-6-hydroxypurine
	cpd:C00385 Xanthine
	cpd:C00387 Guanosine
	cpd:C00575 3',5'-Cyclic AMP; Cyclic adenylic acid; Cyclic AMP; Adenosine 3',5'-phosphate; Adenosine 3',5'-cyclic phosphate; cAMP
	cpd:C01762 Xanthosine
	cpd:C02353 2',3'-Cyclic AMP
	pae00970 Aminoacyl-tRNA biosynthesis - Pseudomonas aeruginosa PAO1 (9)
	cpd:C00037 Glycine; Aminoacetic acid; Gly
	cpd:C00041 L-Alanine; L-2-Aminopropionic acid; L-alpha-Alanine
	cpd:C00062 L-Arginine; (S)-2-Amino-5-guanidinovaleric acid
	cpd:C00064 L-Glutamine; L-2-Aminoglutaramic acid
	cpd:C00073 L-Methionine; Methionine; L-2-Amino-4methylthiobutyric acid
	cpd:C00079 L-Phenylalanine; (S)-alpha-Amino-beta-phenylpropionic acid
	cpd:C00123 L-Leucine; 2-Amino-4-methylvaleric acid; (2S)-alpha-2-Amino-4-methylvaleric acid; (2S)-alpha-Leucine
	cpd:C00135 L-Histidine; (S)-alpha-Amino-1H-imidazole-4-propionic acid
	cpd:C00407 L-Isoleucine; 2-Amino-3-methylvaleric acid
	pae03070 Bacterial secretion system - Pseudomonas aeruginosa PAO1 (8)
	pae:PA0074 ppkA; serine/threonine protein kinase PpkA; K11912 serine/threonine-protein kinase PpkA [EC:2.7.11.1]
	pae:PA0075 pppA; PppA; K11915 serine/threonine protein phosphatase Stp1 [EC:3.1.3.16]
	pae:PA0077 icmF1; IcmF1; K11891 type VI secretion system protein ImpL
	pae:PA0078 hypothetical protein; K11892 type VI secretion system protein ImpK
	pae:PA0085 hcp1; Hcp1; K11903 type VI secretion system secreted protein Hcp
	pae:PA0090 clpV1; ClpV1; K11907 type VI secretion system protein VasG
	pae:PA0262 hypothetical protein; K11904 type VI secretion system secreted protein VgrG
	pae:PA3294 hypothetical protein; K11904 type VI secretion system secreted protein VgrG
	pae00250 Alanine, aspartate and glutamate metabolism - Pseudomonas aeruginosa PAO1 (7)
	cpd:C00026 2-Oxoglutarate; Oxoglutaric acid; 2-Ketoglutaric acid; alpha-Ketoglutaric acid
	cpd:C00041 L-Alanine; L-2-Aminopropionic acid; L-alpha-Alanine
	cpd:C00042 Succinate; Succinic acid; Butanedionic acid; Ethylenesuccinic acid
	cpd:C00064 L-Glutamine; L-2-Aminoglutaramic acid
	cpd:C00122 Fumarate; Fumaric acid; trans-Butenedioic acid
	cpd:C00334 4-Aminobutanoate; 4-Aminobutanoic acid; 4-Aminobutyrate; 4-Aminobutyric acid; gamma-Aminobutyric acid; GABA
	cpd:C00352 D-Glucosamine 6-phosphate; D-Glucosamine phosphate
	pae00240 Pyrimidine metabolism - Pseudomonas aeruginosa PAO1 (7)
	cpd:C00055 CMP; Cytidine-5'-monophosphate; Cytidylic acid
	cpd:C00064 L-Glutamine; L-2-Aminoglutaramic acid
	cpd:C00086 Urea; Carbamide
	cpd:C00105 UMP; Uridylic acid; Uridine monophosphate; Uridine 5'-monophosphate; 5'Uridylic acid
	cpd:C02354 2',3'-Cyclic CMP
	cpd:C02355 2',3'-Cyclic UMP
	cpd:C05822 3'-CMP; Cytidine 3'-phosphate
	pae02020 Two-component system - Pseudomonas aeruginosa PAO1 (6)
	cpd:C00042 Succinate; Succinic acid; Butanedionic acid; Ethylenesuccinic acid
	cpd:C00064 L-Glutamine; L-2-Aminoglutaramic acid
	cpd:C00122 Fumarate; Fumaric acid; trans-Butenedioic acid
	cpd:C00149 (S)-Malate; L-Malate; L-Apple acid; L-Malic acid; L-2-Hydroxybutanedioic acid; Malate; Malic acid
	cpd:C00158 Citrate; Citric acid; 2-Hydroxy-1,2,3-propanetricarboxylic acid; 2-Hydroxytricarballylic acid
	cpd:C00244 Nitrate; Nitric acid
	pae00270 Cysteine and methionine metabolism - Pseudomonas aeruginosa PAO1 (6)
	cpd:C00041 L-Alanine; L-2-Aminopropionic acid; L-alpha-Alanine
	cpd:C00051 Glutathione; 5-L-Glutamyl-L-cysteinylglycine; N-(N-gamma-L-Glutamyl-L-cysteinyl)glycine; gamma-L-Glutamyl-L-cysteinyl-glycine; GSH; Reduced glutathione
	cpd:C00073 L-Methionine; Methionine; L-2-Amino-4methylthiobutyric acid
	cpd:C00506 L-Cysteate; L-Cysteic acid; 3-Sulfoalanine; 2-Amino-3-sulfopropionic acid
	cpd:C00606 3-Sulfino-L-alanine; L-Cysteinesulfinic acid; 3-Sulphino-L-alanine; 3-Sulfinoalanine
	cpd:C00793 D-Cysteine; D-Amino-3-mercaptopropionic acid
	pae00630 Glyoxylate and dicarboxylate metabolism - Pseudomonas aeruginosa PAO1 (6)
	cpd:C00026 2-Oxoglutarate; Oxoglutaric acid; 2-Ketoglutaric acid; alpha-Ketoglutaric acid
	cpd:C00042 Succinate; Succinic acid; Butanedionic acid; Ethylenesuccinic acid
	cpd:C00149 (S)-Malate; L-Malate; L-Apple acid; L-Malic acid; L-2-Hydroxybutanedioic acid; Malate; Malic acid
	cpd:C00158 Citrate; Citric acid; 2-Hydroxy-1,2,3-propanetricarboxylic acid; 2-Hydroxytricarballylic acid
	pae:PA5181 probable oxidoreductase; K00123 formate dehydrogenase, alpha subunit [EC:1.2.1.2]
	pae:PA5354 glcE; glycolate oxidase FAD binding subunit; K11472 glycolate oxidase FAD binding subunit
	pae00650 Butanoate metabolism - Pseudomonas aeruginosa PAO1 (6)
	cpd:C00026 2-Oxoglutarate; Oxoglutaric acid; 2-Ketoglutaric acid; alpha-Ketoglutaric acid
	cpd:C00042 Succinate; Succinic acid; Butanedionic acid; Ethylenesuccinic acid
	cpd:C00122 Fumarate; Fumaric acid; trans-Butenedioic acid
	cpd:C00246 Butanoic acid; Butanoate; Butyrate; Butyric acid
	cpd:C00334 4-Aminobutanoate; 4-Aminobutanoic acid; 4-Aminobutyrate; 4-Aminobutyric acid; gamma-Aminobutyric acid; GABA
	cpd:C01089 (R)-3-Hydroxybutanoate; (R)-3-Hydroxybutanoic acid; (R)-3-Hydroxybutyric acid
	pae00520 Amino sugar and nucleotide sugar metabolism - Pseudomonas aeruginosa PAO1 (5)
	cpd:C00329 D-Glucosamine; Chitosamine; 2-Amino-2-deoxy-D-glucose
	cpd:C00352 D-Glucosamine 6-phosphate; D-Glucosamine phosphate
	cpd:C00636 D-Mannose 1-phosphate; alpha-D-Mannose 1-phosphate
	cpd:C00668 alpha-D-Glucose 6-phosphate
	cpd:C00714 Pectin; Poly(1,4-alpha-D-galacturonide)
	pae00020 Citrate cycle (TCA cycle) - Pseudomonas aeruginosa PAO1 (5)
	cpd:C00026 2-Oxoglutarate; Oxoglutaric acid; 2-Ketoglutaric acid; alpha-Ketoglutaric acid
	cpd:C00042 Succinate; Succinic acid; Butanedionic acid; Ethylenesuccinic acid
	cpd:C00122 Fumarate; Fumaric acid; trans-Butenedioic acid
	cpd:C00149 (S)-Malate; L-Malate; L-Apple acid; L-Malic acid; L-2-Hydroxybutanedioic acid; Malate; Malic acid
	cpd:C00158 Citrate; Citric acid; 2-Hydroxy-1,2,3-propanetricarboxylic acid; 2-Hydroxytricarballylic acid
	pae00680 Methane metabolism - Pseudomonas aeruginosa PAO1 (5)
	cpd:C00033 Acetate; Acetic acid; Ethanoic acid; Glacial acetic acid
	cpd:C00037 Glycine; Aminoacetic acid; Gly
	cpd:C00149 (S)-Malate; L-Malate; L-Apple acid; L-Malic acid; L-2-Hydroxybutanedioic acid; Malate; Malic acid
	cpd:C00184 Glycerone; Dihydroxyacetone; 1,3-Dihydroxyacetone; 1,3-Dihydroxy-2-propanone; 1,3-Dihydroxypropan-2-one
	pae:PA5181 probable oxidoreductase; K00123 formate dehydrogenase, alpha subunit [EC:1.2.1.2]
	pae00430 Taurine and hypotaurine metabolism - Pseudomonas aeruginosa PAO1 (5)
	cpd:C00033 Acetate; Acetic acid; Ethanoic acid; Glacial acetic acid
	cpd:C00041 L-Alanine; L-2-Aminopropionic acid; L-alpha-Alanine
	cpd:C00506 L-Cysteate; L-Cysteic acid; 3-Sulfoalanine; 2-Amino-3-sulfopropionic acid
	cpd:C00606 3-Sulfino-L-alanine; L-Cysteinesulfinic acid; 3-Sulphino-L-alanine; 3-Sulfinoalanine
	cpd:C05122 Taurocholate; Taurocholic acid; Cholyltaurine
	pae00480 Glutathione metabolism - Pseudomonas aeruginosa PAO1 (5)
	cpd:C00037 Glycine; Aminoacetic acid; Gly
	cpd:C00051 Glutathione; 5-L-Glutamyl-L-cysteinylglycine; N-(N-gamma-L-Glutamyl-L-cysteinyl)glycine; gamma-L-Glutamyl-L-cysteinyl-glycine; GSH; Reduced glutathione
	cpd:C00077 L-Ornithine; (S)-2,5-Diaminovaleric acid; (S)-2,5-Diaminopentanoic acid; (S)-2,5-Diaminopentanoate
	cpd:C00134 Putrescine; 1,4-Butanediamine; 1,4-Diaminobutane; Tetramethylenediamine; Butane-1,4-diamine
	cpd:C01879 5-Oxoproline; Pyroglutamic acid; 5-Pyrrolidone-2-carboxylic acid; Pyroglutamate; 5-Oxo-L-proline; L-Pyroglutamic acid; L-5-Pyrrolidone-2-carboxylic acid
	pae04122 Sulfur relay system - Pseudomonas aeruginosa PAO1 (4)
	cpd:C00041 L-Alanine; L-2-Aminopropionic acid; L-alpha-Alanine
	pae:PA3916 moaE; molybdopterin converting factor, large subunit; K03635 molybdopterin synthase catalytic subunit [EC:2.-.-.-]
	pae:PA3917 moaD; molybdopterin converting factor, small subunit; K03636 molybdopterin synthase sulfur carrier subunit
	pae:PA3918 moaC; molybdenum cofactor biosynthesis protein MoaC; K03637 molybdenum cofactor biosynthesis protein C
	pae00360 Phenylalanine metabolism - Pseudomonas aeruginosa PAO1 (4)
	cpd:C00042 Succinate; Succinic acid; Butanedionic acid; Ethylenesuccinic acid
	cpd:C00079 L-Phenylalanine; (S)-alpha-Amino-beta-phenylpropionic acid
	cpd:C00122 Fumarate; Fumaric acid; trans-Butenedioic acid
	cpd:C00805 Salicylate; o-Hydroxybenzoic acid; Salicylic acid
	pae00910 Nitrogen metabolism - Pseudomonas aeruginosa PAO1 (3)
	cpd:C00037 Glycine; Aminoacetic acid; Gly
	cpd:C00064 L-Glutamine; L-2-Aminoglutaramic acid
	cpd:C00244 Nitrate; Nitric acid
	pae00350 Tyrosine metabolism - Pseudomonas aeruginosa PAO1 (3)
	cpd:C00042 Succinate; Succinic acid; Butanedionic acid; Ethylenesuccinic acid
	cpd:C00122 Fumarate; Fumaric acid; trans-Butenedioic acid
	cpd:C00483 Tyramine; 2-(p-Hydroxyphenyl)ethylamine
	pae00471 D-Glutamine and D-glutamate metabolism - Pseudomonas aeruginosa PAO1 (3)
	cpd:C00026 2-Oxoglutarate; Oxoglutaric acid; 2-Ketoglutaric acid; alpha-Ketoglutaric acid
	cpd:C00064 L-Glutamine; L-2-Aminoglutaramic acid
	cpd:C00217 D-Glutamate; D-Glutamic acid; D-Glutaminic acid; D-2-Aminoglutaric acid
	pae00040 Pentose and glucuronate interconversions - Pseudomonas aeruginosa PAO1 (3)
	cpd:C00026 2-Oxoglutarate; Oxoglutaric acid; 2-Ketoglutaric acid; alpha-Ketoglutaric acid
	cpd:C00714 Pectin; Poly(1,4-alpha-D-galacturonide)
	cpd:C04442 2-Dehydro-3-deoxy-6-phospho-D-gluconate; 6-Phospho-2-dehydro-3-deoxy-D-gluconate; 2-Keto-3-deoxy-6-phosphogluconate; 2-Dehydro-3-deoxy-D-gluconate 6-phosphate
	pae00660 C5-Branched dibasic acid metabolism - Pseudomonas aeruginosa PAO1 (3)
	cpd:C00026 2-Oxoglutarate; Oxoglutaric acid; 2-Ketoglutaric acid; alpha-Ketoglutaric acid
	cpd:C00033 Acetate; Acetic acid; Ethanoic acid; Glacial acetic acid
	cpd:C00490 Itaconate; Itaconic acid; Methylenesuccinic acid
	pae00010 Glycolysis / Gluconeogenesis - Pseudomonas aeruginosa PAO1 (2)
	cpd:C00033 Acetate; Acetic acid; Ethanoic acid; Glacial acetic acid
	cpd:C00668 alpha-D-Glucose 6-phosphate
	pae00500 Starch and sucrose metabolism - Pseudomonas aeruginosa PAO1 (2)
	cpd:C00668 alpha-D-Glucose 6-phosphate
	cpd:C00714 Pectin; Poly(1,4-alpha-D-galacturonide)
	pae00791 Atrazine degradation - Pseudomonas aeruginosa PAO1 (2)
	cpd:C00086 Urea; Carbamide
	pae:PA0142 hydroxydechloroatrazine ethylaminohydrolase; K03382 hydroxyatrazine ethylaminohydrolase [EC:3.5.99.3]
	pae02060 Phosphotransferase system (PTS) - Pseudomonas aeruginosa PAO1 (2)
	cpd:C00329 D-Glucosamine; Chitosamine; 2-Amino-2-deoxy-D-glucose
	cpd:C00352 D-Glucosamine 6-phosphate; D-Glucosamine phosphate
	pae00190 Oxidative phosphorylation - Pseudomonas aeruginosa PAO1 (2)
	cpd:C00042 Succinate; Succinic acid; Butanedionic acid; Ethylenesuccinic acid
	cpd:C00122 Fumarate; Fumaric acid; trans-Butenedioic acid
	pae00290 Valine, leucine and isoleucine biosynthesis - Pseudomonas aeruginosa PAO1 (2)
	cpd:C00123 L-Leucine; 2-Amino-4-methylvaleric acid; (2S)-alpha-2-Amino-4-methylvaleric acid; (2S)-alpha-Leucine
	cpd:C00407 L-Isoleucine; 2-Amino-3-methylvaleric acid
	pae00450 Selenoamino acid metabolism - Pseudomonas aeruginosa PAO1 (2)
	cpd:C00033 Acetate; Acetic acid; Ethanoic acid; Glacial acetic acid
	cpd:C00041 L-Alanine; L-2-Aminopropionic acid; L-alpha-Alanine
	pae00410 beta-Alanine metabolism - Pseudomonas aeruginosa PAO1 (2)
	cpd:C00135 L-Histidine; (S)-alpha-Amino-1H-imidazole-4-propionic acid
	cpd:C00334 4-Aminobutanoate; 4-Aminobutanoic acid; 4-Aminobutyrate; 4-Aminobutyric acid; gamma-Aminobutyric acid; GABA
	pae00620 Pyruvate metabolism - Pseudomonas aeruginosa PAO1 (2)
	cpd:C00033 Acetate; Acetic acid; Ethanoic acid; Glacial acetic acid
	cpd:C00149 (S)-Malate; L-Malate; L-Apple acid; L-Malic acid; L-2-Hydroxybutanedioic acid; Malate; Malic acid
	pae00310 Lysine degradation - Pseudomonas aeruginosa PAO1 (2)
	cpd:C00037 Glycine; Aminoacetic acid; Gly
	cpd:C00431 5-Aminopentanoate; 5-Aminopentanoic acid; 5-Aminovaleric acid
	pae00030 Pentose phosphate pathway - Pseudomonas aeruginosa PAO1 (2)
	cpd:C00668 alpha-D-Glucose 6-phosphate
	cpd:C04442 2-Dehydro-3-deoxy-6-phospho-D-gluconate; 6-Phospho-2-dehydro-3-deoxy-D-gluconate; 2-Keto-3-deoxy-6-phosphogluconate; 2-Dehydro-3-deoxy-D-gluconate 6-phosphate
	pae00750 Vitamin B6 metabolism - Pseudomonas aeruginosa PAO1 (2)
	cpd:C00026 2-Oxoglutarate; Oxoglutaric acid; 2-Ketoglutaric acid; alpha-Ketoglutaric acid
	cpd:C00217 D-Glutamate; D-Glutamic acid; D-Glutaminic acid; D-2-Aminoglutaric acid
	pae00340 Histidine metabolism - Pseudomonas aeruginosa PAO1 (2)
	cpd:C00026 2-Oxoglutarate; Oxoglutaric acid; 2-Ketoglutaric acid; alpha-Ketoglutaric acid
	cpd:C00135 L-Histidine; (S)-alpha-Amino-1H-imidazole-4-propionic acid
	pae00280 Valine, leucine and isoleucine degradation - Pseudomonas aeruginosa PAO1 (2)
	cpd:C00123 L-Leucine; 2-Amino-4-methylvaleric acid; (2S)-alpha-2-Amino-4-methylvaleric acid; (2S)-alpha-Leucine
	cpd:C00407 L-Isoleucine; 2-Amino-3-methylvaleric acid
	pae00051 Fructose and mannose metabolism - Pseudomonas aeruginosa PAO1 (1)
	cpd:C00636 D-Mannose 1-phosphate; alpha-D-Mannose 1-phosphate
	pae00550 Peptidoglycan biosynthesis - Pseudomonas aeruginosa PAO1 (1)
	cpd:C00105 UMP; Uridylic acid; Uridine monophosphate; Uridine 5'-monophosphate; 5'Uridylic acid
	pae00561 Glycerolipid metabolism - Pseudomonas aeruginosa PAO1 (1)
	cpd:C00184 Glycerone; Dihydroxyacetone; 1,3-Dihydroxyacetone; 1,3-Dihydroxy-2-propanone; 1,3-Dihydroxypropan-2-one
	pae00624 Polycyclic aromatic hydrocarbon degradation - Pseudomonas aeruginosa PAO1 (1)
	cpd:C00805 Salicylate; o-Hydroxybenzoic acid; Salicylic acid
	pae00260 Glycine, serine and threonine metabolism - Pseudomonas aeruginosa PAO1 (1)
	cpd:C00037 Glycine; Aminoacetic acid; Gly
	pae00361 Chlorocyclohexane and chlorobenzene degradation - Pseudomonas aeruginosa PAO1 (1)
	cpd:C00042 Succinate; Succinic acid; Butanedionic acid; Ethylenesuccinic acid
	pae00920 Sulfur metabolism - Pseudomonas aeruginosa PAO1 (1)
	cpd:C00033 Acetate; Acetic acid; Ethanoic acid; Glacial acetic acid
	pae00860 Porphyrin and chlorophyll metabolism - Pseudomonas aeruginosa PAO1 (1)
	cpd:C00037 Glycine; Aminoacetic acid; Gly
	pae00053 Ascorbate and aldarate metabolism - Pseudomonas aeruginosa PAO1 (1)
	cpd:C00026 2-Oxoglutarate; Oxoglutaric acid; 2-Ketoglutaric acid; alpha-Ketoglutaric acid
	pae00643 Styrene degradation - Pseudomonas aeruginosa PAO1 (1)
	cpd:C00122 Fumarate; Fumaric acid; trans-Butenedioic acid
	pae00730 Thiamine metabolism - Pseudomonas aeruginosa PAO1 (1)
	cpd:C00037 Glycine; Aminoacetic acid; Gly
	pae00400 Phenylalanine, tyrosine and tryptophan biosynthesis - Pseudomonas aeruginosa PAO1 (1)
	cpd:C00079 L-Phenylalanine; (S)-alpha-Amino-beta-phenylpropionic acid
	pae00473 D-Alanine metabolism - Pseudomonas aeruginosa PAO1 (1)
	cpd:C00041 L-Alanine; L-2-Aminopropionic acid; L-alpha-Alanine
	pae00640 Propanoate metabolism - Pseudomonas aeruginosa PAO1 (1)
	cpd:C00042 Succinate; Succinic acid; Butanedionic acid; Ethylenesuccinic acid
	pae00300 Lysine biosynthesis - Pseudomonas aeruginosa PAO1 (1)
	cpd:C00026 2-Oxoglutarate; Oxoglutaric acid; 2-Ketoglutaric acid; alpha-Ketoglutaric acid
	pae00052 Galactose metabolism - Pseudomonas aeruginosa PAO1 (1)
	cpd:C00668 alpha-D-Glucose 6-phosphate
	pae00061 Fatty acid biosynthesis - Pseudomonas aeruginosa PAO1 (1)
	cpd:C01571 Decanoic acid; Decanoate; Decylic acid; n-Capric acid
	pae00460 Cyanoamino acid metabolism - Pseudomonas aeruginosa PAO1 (1)
	cpd:C00037 Glycine; Aminoacetic acid; Gly
	pae00626 Naphthalene degradation - Pseudomonas aeruginosa PAO1 (1)
	cpd:C00805 Salicylate; o-Hydroxybenzoic acid; Salicylic acid
	pae00440 Phosphonate and phosphinate metabolism - Pseudomonas aeruginosa PAO1 (1)
	cpd:C00033 Acetate; Acetic acid; Ethanoic acid; Glacial acetic acid
	pae00072 Synthesis and degradation of ketone bodies - Pseudomonas aeruginosa PAO1 (1)
	cpd:C01089 (R)-3-Hydroxybutanoate; (R)-3-Hydroxybutanoic acid; (R)-3-Hydroxybutyric acid
	pae01053 Biosynthesis of siderophore group nonribosomal peptides - Pseudomonas aeruginosa PAO1 (1)
	cpd:C00805 Salicylate; o-Hydroxybenzoic acid; Salicylic acid
	pae00760 Nicotinate and nicotinamide metabolism - Pseudomonas aeruginosa PAO1 (1)
	cpd:C00122 Fumarate; Fumaric acid; trans-Butenedioic acid
	pae00622 Xylene degradation - Pseudomonas aeruginosa PAO1 (1)
	cpd:C00033 Acetate; Acetic acid; Ethanoic acid; Glacial acetic acid

## Sheet: KEGG-NYNO3-array-biolog_dPA1006
	Summary of KEGG pathway/annotations for metabolites (Biolog data) and genes that show altered expression
	in DPA1006 microarray data for NY+NO3 (Nutrient Broth/Yeast Extract + 100mM KNO3) media-grown cells
	pae01100 Metabolic pathways - Pseudomonas aeruginosa PAO1 (130)
	cpd:C00026 2-Oxoglutarate; Oxoglutaric acid; 2-Ketoglutaric acid; alpha-Ketoglutaric acid
	cpd:C00033 Acetate; Acetic acid; Ethanoic acid; Glacial acetic acid
	cpd:C00037 Glycine; Aminoacetic acid; Gly
	cpd:C00041 L-Alanine; L-2-Aminopropionic acid; L-alpha-Alanine
	cpd:C00042 Succinate; Succinic acid; Butanedionic acid; Ethylenesuccinic acid
	cpd:C00051 Glutathione; 5-L-Glutamyl-L-cysteinylglycine; N-(N-gamma-L-Glutamyl-L-cysteinyl)glycine; gamma-L-Glutamyl-L-cysteinyl-glycine; GSH; Reduced glutathione
	cpd:C00055 CMP; Cytidine-5'-monophosphate; Cytidylic acid
	cpd:C00062 L-Arginine; (S)-2-Amino-5-guanidinovaleric acid
	cpd:C00064 L-Glutamine; L-2-Aminoglutaramic acid
	cpd:C00073 L-Methionine; Methionine; L-2-Amino-4methylthiobutyric acid
	cpd:C00077 L-Ornithine; (S)-2,5-Diaminovaleric acid; (S)-2,5-Diaminopentanoic acid; (S)-2,5-Diaminopentanoate
	cpd:C00079 L-Phenylalanine; (S)-alpha-Amino-beta-phenylpropionic acid
	cpd:C00086 Urea; Carbamide
	cpd:C00105 UMP; Uridylic acid; Uridine monophosphate; Uridine 5'-monophosphate; 5'Uridylic acid
	cpd:C00122 Fumarate; Fumaric acid; trans-Butenedioic acid
	cpd:C00123 L-Leucine; 2-Amino-4-methylvaleric acid; (2S)-alpha-2-Amino-4-methylvaleric acid; (2S)-alpha-Leucine
	cpd:C00134 Putrescine; 1,4-Butanediamine; 1,4-Diaminobutane; Tetramethylenediamine; Butane-1,4-diamine
	cpd:C00135 L-Histidine; (S)-alpha-Amino-1H-imidazole-4-propionic acid
	cpd:C00149 (S)-Malate; L-Malate; L-Apple acid; L-Malic acid; L-2-Hydroxybutanedioic acid; Malate; Malic acid
	cpd:C00158 Citrate; Citric acid; 2-Hydroxy-1,2,3-propanetricarboxylic acid; 2-Hydroxytricarballylic acid
	cpd:C00184 Glycerone; Dihydroxyacetone; 1,3-Dihydroxyacetone; 1,3-Dihydroxy-2-propanone; 1,3-Dihydroxypropan-2-one
	cpd:C00212 Adenosine
	cpd:C00217 D-Glutamate; D-Glutamic acid; D-Glutaminic acid; D-2-Aminoglutaric acid
	cpd:C00242 Guanine; 2-Amino-6-hydroxypurine
	cpd:C00246 Butanoic acid; Butanoate; Butyrate; Butyric acid
	cpd:C00334 4-Aminobutanoate; 4-Aminobutanoic acid; 4-Aminobutyrate; 4-Aminobutyric acid; gamma-Aminobutyric acid; GABA
	cpd:C00352 D-Glucosamine 6-phosphate; D-Glucosamine phosphate
	cpd:C00385 Xanthine
	cpd:C00387 Guanosine
	cpd:C00407 L-Isoleucine; 2-Amino-3-methylvaleric acid
	cpd:C00506 L-Cysteate; L-Cysteic acid; 3-Sulfoalanine; 2-Amino-3-sulfopropionic acid
	cpd:C00606 3-Sulfino-L-alanine; L-Cysteinesulfinic acid; 3-Sulphino-L-alanine; 3-Sulfinoalanine
	cpd:C00624 N-Acetyl-L-glutamate; N-Acetyl-L-glutamic acid
	cpd:C00636 D-Mannose 1-phosphate; alpha-D-Mannose 1-phosphate
	cpd:C00668 alpha-D-Glucose 6-phosphate
	cpd:C00714 Pectin; Poly(1,4-alpha-D-galacturonide)
	cpd:C00805 Salicylate; o-Hydroxybenzoic acid; Salicylic acid
	cpd:C01089 (R)-3-Hydroxybutanoate; (R)-3-Hydroxybutanoic acid; (R)-3-Hydroxybutyric acid
	cpd:C01762 Xanthosine
	cpd:C04442 2-Dehydro-3-deoxy-6-phospho-D-gluconate; 6-Phospho-2-dehydro-3-deoxy-D-gluconate; 2-Keto-3-deoxy-6-phosphogluconate; 2-Dehydro-3-deoxy-D-gluconate 6-phosphate
	cpd:C05122 Taurocholate; Taurocholic acid; Cholyltaurine
	pae:PA0105 coxB; cytochrome c oxidase, subunit II; K02275 cytochrome c oxidase subunit II [EC:1.9.3.1]
	pae:PA0106 coxA; cytochrome c oxidase, subunit I; K02274 cytochrome c oxidase subunit I [EC:1.9.3.1]
	pae:PA0107 cytochrome c oxidase assembly protein; K02258 cytochrome c oxidase subunit XI assembly protein
	pae:PA0108 coIII; cytochrome c oxidase, subunit III; K02276 cytochrome c oxidase subunit III [EC:1.9.3.1]
	pae:PA0130 probable aldehyde dehydrogenase; K00140 methylmalonate-semialdehyde dehydrogenase [EC:1.2.1.27]
	pae:PA0132 beta alanine--pyruvate transaminase; K00822 beta-alanine--pyruvate transaminase [EC:2.6.1.18]
	pae:PA0134 guanine deaminase; K01487 guanine deaminase [EC:3.5.4.3]
	pae:PA0164 probable gamma-glutamyltranspeptidase; K00681 gamma-glutamyltranspeptidase [EC:2.3.2.2]
	pae:PA0195 pntAA; putative NAD(P) transhydrogenase, subunit alpha part 1; K00324 NAD(P) transhydrogenase subunit alpha [EC:1.6.1.2]
	pae:PA0196 pntB; pyridine nucleotide transhydrogenase, beta subunit; K00325 NAD(P) transhydrogenase subunit beta [EC:1.6.1.2]
	pae:PA0510 probable uroporphyrin-III C-methyltransferase; K02303 uroporphyrin-III C-methyltransferase [EC:2.1.1.107]
	pae:PA0743 probable 3-hydroxyisobutyrate dehydrogenase; K00020 3-hydroxyisobutyrate dehydrogenase [EC:1.1.1.31]
	pae:PA0747 probable aldehyde dehydrogenase; K00140 methylmalonate-semialdehyde dehydrogenase [EC:1.2.1.27]
	pae:PA0851 hypothetical protein; K01754 threonine dehydratase [EC:4.3.1.19]
	pae:PA0865 hpd; 4-hydroxyphenylpyruvate dioxygenase; K00457 4-hydroxyphenylpyruvate dioxygenase [EC:1.13.11.27]
	pae:PA0887 acsA; acetyl-CoA synthetase; K01895 acetyl-CoA synthetase [EC:6.2.1.1]
	pae:PA0999 pqsD; 3-oxoacyl-(acyl carrier protein) synthase III; K00648 3-oxoacyl-[acyl-carrier-protein] synthase III [EC:2.3.1.180]
	pae:PA1001 phnA; anthranilate synthase component I; K01657 anthranilate synthase component I [EC:4.1.3.27]
	pae:PA1002 phnB; anthranilate synthase component II; K01658 anthranilate synthase component II [EC:4.1.3.27]
	pae:PA1156 nrdA; ribonucleotide-diphosphate reductase subunit alpha; K00525 ribonucleoside-diphosphate reductase alpha chain [EC:1.17.4.1]
	pae:PA1311 phnX; phosphonoacetaldehyde hydrolase; K05306 phosphonoacetaldehyde hydrolase [EC:3.11.1.1]
	pae:PA1337 ansB; glutaminase-asparaginase; K05597 glutamin-(asparagin-)ase [EC:3.5.1.38]
	pae:PA1338 ggt; gamma-glutamyltranspeptidase precursor; K00681 gamma-glutamyltranspeptidase [EC:2.3.2.2]
	pae:PA1470 short chain dehydrogenase; K00059 3-oxoacyl-[acyl-carrier protein] reductase [EC:1.1.1.100]
	pae:PA1523 xdhB; xanthine dehydrogenase; K13482 xanthine dehydrogenase large subunit [EC:1.17.1.4]
	pae:PA1524 xdhA; xanthine dehydrogenase; K13481 xanthine dehydrogenase small subunit [EC:1.17.1.4]
	pae:PA1562 acnA; aconitate hydratase; K01681 aconitate hydratase 1 [EC:4.2.1.3]
	pae:PA1566 hypothetical protein; K01915 glutamine synthetase [EC:6.3.1.2]
	pae:PA1748 enoyl-CoA hydratase; K01692 enoyl-CoA hydratase [EC:4.2.1.17]
	pae:PA1856 cbb3-type cytochrome c oxidase subunit I; K00404 cb-type cytochrome c oxidase subunit I [EC:1.9.3.1]
	pae:PA1883 probable NADH-ubiquinone/plastoquinone oxidoreductase; K00330 NADH dehydrogenase I subunit A [EC:1.6.5.3]
	pae:PA1901 phzC2; phenazine biosynthesis protein PhzC; K01626 3-deoxy-7-phosphoheptulonate synthase [EC:2.5.1.54]
	pae:PA1920 nrdD; anaerobic ribonucleoside triphosphate reductase; K00527 ribonucleoside-triphosphate reductase [EC:1.17.4.2]
	pae:PA1931 probable ferredoxin; K13483 xanthine dehydrogenase YagT iron-sulfur-binding subunit
	pae:PA1984 exaC; NAD+ dependent aldehyde dehydrogenase ExaC; K00128 aldehyde dehydrogenase (NAD+) [EC:1.2.1.3]
	pae:PA2001 atoB; acetyl-CoA acetyltransferase; K00626 acetyl-CoA C-acetyltransferase [EC:2.3.1.9]
	pae:PA2013 liuC; gamma-carboxygeranoyl-CoA hydratase; K13766 methylglutaconyl-CoA hydratase [EC:4.2.1.18]
	pae:PA2014 liuB; methylcrotonyl-CoA carboxylase, beta-subunit; K01969 3-methylcrotonyl-CoA carboxylase beta subunit [EC:6.4.1.4]
	pae:PA2015 liuA; putative isovaleryl-CoA dehydrogenase; K00253 isovaleryl-CoA dehydrogenase [EC:1.3.99.10]
	pae:PA2104 probable cysteine synthase; K01738 cysteine synthase A [EC:2.5.1.47]
	pae:PA2193 hcnA; hydrogen cyanide synthase HcnA; K10814 hydrogen cyanide synthase HcnA [EC:1.4.99.5]
	pae:PA2194 hcnB; hydrogen cyanide synthase HcnB; K10815 hydrogen cyanide synthase HcnB [EC:1.4.99.5]
	pae:PA2195 hcnC; hydrogen cyanide synthase HcnC; K10816 hydrogen cyanide synthase HcnC [EC:1.4.99.5]
	pae:PA2232 pslB; PslB; K00971 mannose-1-phosphate guanylyltransferase [EC:2.7.7.22]
	pae:PA2261 probable 2-ketogluconate kinase; K11441 dehydrogluconokinase [EC:2.7.1.13]
	pae:PA2382 lldA; L-lactate dehydrogenase; K00101 L-lactate dehydrogenase (cytochrome) [EC:1.1.2.3]
	pae:PA2442 gcvT2; glycine cleavage system protein T2; K00605 aminomethyltransferase [EC:2.1.2.10]
	pae:PA2516 xylZ; toluate 1,2-dioxygenase electron transfer component; K05784 benzoate 1,2-dioxygenase electron transfer component
	pae:PA2553 probable acyl-CoA thiolase; K00626 acetyl-CoA C-acetyltransferase [EC:2.3.1.9]
	pae:PA2555 probable AMP-binding enzyme; K01895 acetyl-CoA synthetase [EC:6.2.1.1]
	pae:PA2629 purB; adenylosuccinate lyase; K01756 adenylosuccinate lyase [EC:4.3.2.2]
	pae:PA2634 aceA; isocitrate lyase; K01637 isocitrate lyase [EC:4.1.3.1]
	pae:PA2815 acyl-CoA dehydrogenase; K06445 acyl-CoA dehydrogenase [EC:1.3.99.-]
	pae:PA2841 enoyl-CoA hydratase; K01692 enoyl-CoA hydratase [EC:4.2.1.17]
	pae:PA3013 foaB; 3-ketoacyl-CoA thiolase; K00632 acetyl-CoA acyltransferase [EC:2.3.1.16]
	pae:PA3014 faoA; multifunctional fatty acid oxidation complex subunit alpha; K01825 3-hydroxyacyl-CoA dehydrogenase / enoyl-CoA hydratase / 3-hydroxybutyryl-CoA epimerase / enoyl-CoA isomerase [EC:1.1.1.35 4.2.1.17 5.1.2.3 5.3.3.8]
	pae:PA3182 pgl; 6-phosphogluconolactonase; K01057 6-phosphogluconolactonase [EC:3.1.1.31]
	pae:PA3183 zwf; glucose-6-phosphate 1-dehydrogenase; K00036 glucose-6-phosphate 1-dehydrogenase [EC:1.1.1.49]
	pae:PA3193 glk; glucokinase; K00845 glucokinase [EC:2.7.1.2]
	pae:PA3194 edd; phosphogluconate dehydratase; K01690 phosphogluconate dehydratase [EC:4.2.1.12]
	pae:PA3195 gapA; glyceraldehyde 3-phosphate dehydrogenase; K00134 glyceraldehyde 3-phosphate dehydrogenase [EC:1.2.1.12]
	pae:PA3333 fabH2; 3-oxoacyl-(acyl carrier protein) synthase III; K00648 3-oxoacyl-[acyl-carrier-protein] synthase III [EC:2.3.1.180]
	pae:PA3415 branched-chain alpha-keto acid dehydrogenase subunit E2; K00627 pyruvate dehydrogenase E2 component (dihydrolipoamide acetyltransferase) [EC:2.3.1.12]
	pae:PA3416 probable pyruvate dehydrogenase E1 component, beta chain; K00162 pyruvate dehydrogenase E1 component subunit beta [EC:1.2.4.1]
	pae:PA3417 probable pyruvate dehydrogenase E1 component, alpha subunit; K00161 pyruvate dehydrogenase E1 component subunit alpha [EC:1.2.4.1]
	pae:PA3418 ldh; leucine dehydrogenase; K00263 leucine dehydrogenase [EC:1.4.1.9]
	pae:PA3459 probable glutamine amidotransferase; K01953 asparagine synthase (glutamine-hydrolysing) [EC:6.3.5.4]
	pae:PA3516 adenylosuccinate lyase; K01756 adenylosuccinate lyase [EC:4.3.2.2]
	pae:PA3569 mmsB; 3-hydroxyisobutyrate dehydrogenase; K00020 3-hydroxyisobutyrate dehydrogenase [EC:1.1.1.31]
	pae:PA3570 mmsA; methylmalonate-semialdehyde dehydrogenase; K00140 methylmalonate-semialdehyde dehydrogenase [EC:1.2.1.27]
	pae:PA3582 glpK; glycerol kinase; K00864 glycerol kinase [EC:2.7.1.30]
	pae:PA4073 probable aldehyde dehydrogenase; K00146 phenylacetaldehyde dehydrogenase [EC:1.2.1.39]
	pae:PA4130 probable sulfite or nitrite reductase; K00381 sulfite reductase (NADPH) hemoprotein beta-component [EC:1.8.1.2]
	pae:PA4133 cbb3-type cytochrome c oxidase subunit I; K00404 cb-type cytochrome c oxidase subunit I [EC:1.9.3.1]
	pae:PA4389 speA; 3-ketoacyl-(acyl-carrier-protein) reductase; K00059 3-oxoacyl-[acyl-carrier protein] reductase [EC:1.1.1.100]
	pae:PA4435 probable acyl-CoA dehydrogenase; K00249 acyl-CoA dehydrogenase [EC:1.3.99.3]
	pae:PA4669 ipk; 4-diphosphocytidyl-2-C-methyl-D-erythritol kinase; K00919 4-diphosphocytidyl-2-C-methyl-D-erythritol kinase [EC:2.7.1.148]
	pae:PA4759 dapB; dihydrodipicolinate reductase; K00215 dihydrodipicolinate reductase [EC:1.3.1.26]
	pae:PA4771 lldD; L-lactate dehydrogenase; K00101 L-lactate dehydrogenase (cytochrome) [EC:1.1.2.3]
	pae:PA4867 ureB; urease subunit beta; K01429 urease subunit beta [EC:3.5.1.5]
	pae:PA4980 probable enoyl-CoA hydratase/isomerase; K01692 enoyl-CoA hydratase [EC:4.2.1.17]
	pae:PA4988 waaA; 3-deoxy-D-manno-octulosonic-acid transferase; K02527 3-deoxy-D-manno-octulosonic-acid transferase [EC:2.-.-.-]
	pae:PA5118 thiI; thiamine biosynthesis protein ThiI; K03151 thiamine biosynthesis protein ThiI
	pae:PA5162 rmlD; dTDP-4-dehydrorhamnose reductase; K00067 dTDP-4-dehydrorhamnose reductase [EC:1.1.1.133]
	pae:PA5171 arcA; arginine deiminase; K01478 arginine deiminase [EC:3.5.3.6]
	pae:PA5172 arcB; ornithine carbamoyltransferase; K00611 ornithine carbamoyltransferase [EC:2.1.3.3]
	pae:PA5213 gcvP1; glycine dehydrogenase; K00281 glycine dehydrogenase [EC:1.4.4.2]
	pae:PA5415 glyA1; serine hydroxymethyltransferase; K00600 glycine hydroxymethyltransferase [EC:2.1.2.1]
	pae:PA5497 nrdJa; NrdJa; K00525 ribonucleoside-diphosphate reductase alpha chain [EC:1.17.4.1]
	pae01110 Biosynthesis of secondary metabolites - Pseudomonas aeruginosa PAO1 (64)
	cpd:C00026 2-Oxoglutarate; Oxoglutaric acid; 2-Ketoglutaric acid; alpha-Ketoglutaric acid
	cpd:C00033 Acetate; Acetic acid; Ethanoic acid; Glacial acetic acid
	cpd:C00037 Glycine; Aminoacetic acid; Gly
	cpd:C00042 Succinate; Succinic acid; Butanedionic acid; Ethylenesuccinic acid
	cpd:C00062 L-Arginine; (S)-2-Amino-5-guanidinovaleric acid
	cpd:C00073 L-Methionine; Methionine; L-2-Amino-4methylthiobutyric acid
	cpd:C00077 L-Ornithine; (S)-2,5-Diaminovaleric acid; (S)-2,5-Diaminopentanoic acid; (S)-2,5-Diaminopentanoate
	cpd:C00079 L-Phenylalanine; (S)-alpha-Amino-beta-phenylpropionic acid
	cpd:C00122 Fumarate; Fumaric acid; trans-Butenedioic acid
	cpd:C00123 L-Leucine; 2-Amino-4-methylvaleric acid; (2S)-alpha-2-Amino-4-methylvaleric acid; (2S)-alpha-Leucine
	cpd:C00134 Putrescine; 1,4-Butanediamine; 1,4-Diaminobutane; Tetramethylenediamine; Butane-1,4-diamine
	cpd:C00135 L-Histidine; (S)-alpha-Amino-1H-imidazole-4-propionic acid
	cpd:C00149 (S)-Malate; L-Malate; L-Apple acid; L-Malic acid; L-2-Hydroxybutanedioic acid; Malate; Malic acid
	cpd:C00158 Citrate; Citric acid; 2-Hydroxy-1,2,3-propanetricarboxylic acid; 2-Hydroxytricarballylic acid
	cpd:C00385 Xanthine
	cpd:C00407 L-Isoleucine; 2-Amino-3-methylvaleric acid
	cpd:C00483 Tyramine; 2-(p-Hydroxyphenyl)ethylamine
	cpd:C00624 N-Acetyl-L-glutamate; N-Acetyl-L-glutamic acid
	cpd:C00636 D-Mannose 1-phosphate; alpha-D-Mannose 1-phosphate
	cpd:C00668 alpha-D-Glucose 6-phosphate
	cpd:C00805 Salicylate; o-Hydroxybenzoic acid; Salicylic acid
	cpd:C01762 Xanthosine
	pae:PA0506 probable acyl-CoA dehydrogenase; K00257 [EC:1.3.99.-]
	pae:PA0508 probable acyl-CoA dehydrogenase; K00257 [EC:1.3.99.-]
	pae:PA0510 probable uroporphyrin-III C-methyltransferase; K02303 uroporphyrin-III C-methyltransferase [EC:2.1.1.107]
	pae:PA0851 hypothetical protein; K01754 threonine dehydratase [EC:4.3.1.19]
	pae:PA0887 acsA; acetyl-CoA synthetase; K01895 acetyl-CoA synthetase [EC:6.2.1.1]
	pae:PA1001 phnA; anthranilate synthase component I; K01657 anthranilate synthase component I [EC:4.1.3.27]
	pae:PA1002 phnB; anthranilate synthase component II; K01658 anthranilate synthase component II [EC:4.1.3.27]
	pae:PA1337 ansB; glutaminase-asparaginase; K05597 glutamin-(asparagin-)ase [EC:3.5.1.38]
	pae:PA1562 acnA; aconitate hydratase; K01681 aconitate hydratase 1 [EC:4.2.1.3]
	pae:PA1748 enoyl-CoA hydratase; K01692 enoyl-CoA hydratase [EC:4.2.1.17]
	pae:PA1901 phzC2; phenazine biosynthesis protein PhzC; K01626 3-deoxy-7-phosphoheptulonate synthase [EC:2.5.1.54]
	pae:PA1984 exaC; NAD+ dependent aldehyde dehydrogenase ExaC; K00128 aldehyde dehydrogenase (NAD+) [EC:1.2.1.3]
	pae:PA2001 atoB; acetyl-CoA acetyltransferase; K00626 acetyl-CoA C-acetyltransferase [EC:2.3.1.9]
	pae:PA2232 pslB; PslB; K00971 mannose-1-phosphate guanylyltransferase [EC:2.7.7.22]
	pae:PA2552 probable acyl-CoA dehydrogenase; K00257 [EC:1.3.99.-]
	pae:PA2553 probable acyl-CoA thiolase; K00626 acetyl-CoA C-acetyltransferase [EC:2.3.1.9]
	pae:PA2555 probable AMP-binding enzyme; K01895 acetyl-CoA synthetase [EC:6.2.1.1]
	pae:PA2629 purB; adenylosuccinate lyase; K01756 adenylosuccinate lyase [EC:4.3.2.2]
	pae:PA2841 enoyl-CoA hydratase; K01692 enoyl-CoA hydratase [EC:4.2.1.17]
	pae:PA2887 atuB; putative dehydrogenase involved in catabolism of citronellol; K13774 citronellol/citronellal dehydrogenase
	pae:PA2888 atuC; geranyl-CoA carboxylase, beta-subunit; K13778 geranyl-CoA carboxylase beta subunit [EC:6.4.1.5]
	pae:PA3013 foaB; 3-ketoacyl-CoA thiolase; K00632 acetyl-CoA acyltransferase [EC:2.3.1.16]
	pae:PA3014 faoA; multifunctional fatty acid oxidation complex subunit alpha; K01825 3-hydroxyacyl-CoA dehydrogenase / enoyl-CoA hydratase / 3-hydroxybutyryl-CoA epimerase / enoyl-CoA isomerase [EC:1.1.1.35 4.2.1.17 5.1.2.3 5.3.3.8]
	pae:PA3182 pgl; 6-phosphogluconolactonase; K01057 6-phosphogluconolactonase [EC:3.1.1.31]
	pae:PA3183 zwf; glucose-6-phosphate 1-dehydrogenase; K00036 glucose-6-phosphate 1-dehydrogenase [EC:1.1.1.49]
	pae:PA3193 glk; glucokinase; K00845 glucokinase [EC:2.7.1.2]
	pae:PA3195 gapA; glyceraldehyde 3-phosphate dehydrogenase; K00134 glyceraldehyde 3-phosphate dehydrogenase [EC:1.2.1.12]
	pae:PA3331 cytochrome P450; K00517 [EC:1.14.-.-]
	pae:PA3415 branched-chain alpha-keto acid dehydrogenase subunit E2; K00627 pyruvate dehydrogenase E2 component (dihydrolipoamide acetyltransferase) [EC:2.3.1.12]
	pae:PA3416 probable pyruvate dehydrogenase E1 component, beta chain; K00162 pyruvate dehydrogenase E1 component subunit beta [EC:1.2.4.1]
	pae:PA3417 probable pyruvate dehydrogenase E1 component, alpha subunit; K00161 pyruvate dehydrogenase E1 component subunit alpha [EC:1.2.4.1]
	pae:PA3418 ldh; leucine dehydrogenase; K00263 leucine dehydrogenase [EC:1.4.1.9]
	pae:PA3459 probable glutamine amidotransferase; K01953 asparagine synthase (glutamine-hydrolysing) [EC:6.3.5.4]
	pae:PA3516 adenylosuccinate lyase; K01756 adenylosuccinate lyase [EC:4.3.2.2]
	pae:PA4435 probable acyl-CoA dehydrogenase; K00249 acyl-CoA dehydrogenase [EC:1.3.99.3]
	pae:PA4669 ipk; 4-diphosphocytidyl-2-C-methyl-D-erythritol kinase; K00919 4-diphosphocytidyl-2-C-methyl-D-erythritol kinase [EC:2.7.1.148]
	pae:PA4759 dapB; dihydrodipicolinate reductase; K00215 dihydrodipicolinate reductase [EC:1.3.1.26]
	pae:PA4980 probable enoyl-CoA hydratase/isomerase; K01692 enoyl-CoA hydratase [EC:4.2.1.17]
	pae:PA5162 rmlD; dTDP-4-dehydrorhamnose reductase; K00067 dTDP-4-dehydrorhamnose reductase [EC:1.1.1.133]
	pae:PA5171 arcA; arginine deiminase; K01478 arginine deiminase [EC:3.5.3.6]
	pae:PA5172 arcB; ornithine carbamoyltransferase; K00611 ornithine carbamoyltransferase [EC:2.1.3.3]
	pae:PA5415 glyA1; serine hydroxymethyltransferase; K00600 glycine hydroxymethyltransferase [EC:2.1.2.1]
	pae02010 ABC transporters - Pseudomonas aeruginosa PAO1 (41)
	cpd:C00037 Glycine; Aminoacetic acid; Gly
	cpd:C00041 L-Alanine; L-2-Aminopropionic acid; L-alpha-Alanine
	cpd:C00051 Glutathione; 5-L-Glutamyl-L-cysteinylglycine; N-(N-gamma-L-Glutamyl-L-cysteinyl)glycine; gamma-L-Glutamyl-L-cysteinyl-glycine; GSH; Reduced glutathione
	cpd:C00062 L-Arginine; (S)-2-Amino-5-guanidinovaleric acid
	cpd:C00064 L-Glutamine; L-2-Aminoglutaramic acid
	cpd:C00077 L-Ornithine; (S)-2,5-Diaminovaleric acid; (S)-2,5-Diaminopentanoic acid; (S)-2,5-Diaminopentanoate
	cpd:C00079 L-Phenylalanine; (S)-alpha-Amino-beta-phenylpropionic acid
	cpd:C00086 Urea; Carbamide
	cpd:C00123 L-Leucine; 2-Amino-4-methylvaleric acid; (2S)-alpha-2-Amino-4-methylvaleric acid; (2S)-alpha-Leucine
	cpd:C00134 Putrescine; 1,4-Butanediamine; 1,4-Diaminobutane; Tetramethylenediamine; Butane-1,4-diamine
	cpd:C00135 L-Histidine; (S)-alpha-Amino-1H-imidazole-4-propionic acid
	cpd:C00244 Nitrate; Nitric acid
	cpd:C00407 L-Isoleucine; 2-Amino-3-methylvaleric acid
	cpd:C00855 D-Methionine; D-2-Amino-4-(methylthio)butyric acid
	pae:PA1070 braG; branched-chain amino acid transport protein BraG; K01996 branched-chain amino acid transport system ATP-binding protein
	pae:PA1071 braF; leucine/isoleucine/valine transporter ATP-binding subunit; K01995 branched-chain amino acid transport system ATP-binding protein
	pae:PA1072 braE; leucine/isoleucine/valine transporter permease subunit; K01998 branched-chain amino acid transport system permease protein
	pae:PA1073 braD; branched-chain amino acid transport protein BraD; K01997 branched-chain amino acid transport system permease protein
	pae:PA1260 amino acid ABC transporter periplasmic binding protein; K10039 putative glutamine transport system substrate-binding protein
	pae:PA1339 amino acid ABC transporter ATP binding protein; K10004 glutamate/aspartate transport system ATP-binding protein [EC:3.6.3.-]
	pae:PA1340 amino acid ABC transporter membrane protein; K10002 glutamate/aspartate transport system permease protein
	pae:PA1341 amino acid ABC transporter membrane protein; K10003 glutamate/aspartate transport system permease protein
	pae:PA1342 probable binding protein component of ABC transporter; K10001 glutamate/aspartate transport system substrate-binding protein
	pae:PA1475 ccmA; cytochrome c biogenesis protein CcmA; K02193 heme exporter protein A [EC:3.6.3.41]
	pae:PA1807 probable ATP-binding component of ABC transporter; K13896 microcin C transport system ATP-binding protein
	pae:PA2309 hypothetical protein; K02051 sulfonate/nitrate/taurine transport system substrate-binding protein
	pae:PA2711 probable periplasmic spermidine/putrescine-binding protein; K11073 putrescine transport system substrate-binding protein
	pae:PA3442 aliphatic sulfonates transport ATP-binding subunit; K02049 sulfonate/nitrate/taurine transport system ATP-binding protein
	pae:PA3889 probable binding protein component of ABC transporter; K05845 osmoprotectant transport system substrate-binding protein
	pae:PA3936 probable permease of ABC taurine transporter; K02050 sulfonate/nitrate/taurine transport system permease protein
	pae:PA3937 probable ATP-binding component of ABC taurine transporter; K02049 sulfonate/nitrate/taurine transport system ATP-binding protein
	pae:PA3938 probable periplasmic taurine-binding protein precursor; K02051 sulfonate/nitrate/taurine transport system substrate-binding protein
	pae:PA4143 probable toxin transporter; K06148 ATP-binding cassette, subfamily C, bacterial
	pae:PA4500 probable binding protein component of ABC transporter; K02035 peptide/nickel transport system substrate-binding protein
	pae:PA4504 probable permease of ABC transporter; K12370 dipeptide transport system permease protein
	pae:PA4506 dipeptide transporter ATP-binding subunit; K12372 dipeptide transport system ATP-binding protein
	pae:PA5094 probable ATP-binding component of ABC transporter; K02000 glycine betaine/proline transport system ATP-binding protein [EC:3.6.3.32]
	pae:PA5095 probable permease of ABC transporter; K02001 glycine betaine/proline transport system permease protein
	pae:PA5216 probable permease of ABC iron transporter; K02011 iron(III) transport system permease protein
	pae:PA5217 probable binding protein component of ABC iron transporter; K02012 iron(III) transport system substrate-binding protein
	pae:PA5388 hypothetical protein; K02002 glycine betaine/proline transport system substrate-binding protein
	pae02020 Two-component system - Pseudomonas aeruginosa PAO1 (34)
	cpd:C00042 Succinate; Succinic acid; Butanedionic acid; Ethylenesuccinic acid
	cpd:C00064 L-Glutamine; L-2-Aminoglutaramic acid
	cpd:C00122 Fumarate; Fumaric acid; trans-Butenedioic acid
	cpd:C00149 (S)-Malate; L-Malate; L-Apple acid; L-Malic acid; L-2-Hydroxybutanedioic acid; Malate; Malic acid
	cpd:C00158 Citrate; Citric acid; 2-Hydroxy-1,2,3-propanetricarboxylic acid; 2-Hydroxytricarballylic acid
	cpd:C00244 Nitrate; Nitric acid
	pae:PA0176 aer2; aerotaxis transducer Aer2; K03406 methyl-accepting chemotaxis protein
	pae:PA0177 probable purine-binding chemotaxis protein; K03408 purine-binding chemotaxis protein CheW
	pae:PA0178 probable two-component sensor; K03407 two-component system, chemotaxis family, sensor kinase CheA [EC:2.7.13.3]
	pae:PA0179 probable two-component response regulator; K03413 two-component system, chemotaxis family, response regulator CheY
	pae:PA0180 cttP; chemotactic transducer for trichloroethylene [positive chemotaxis], CttP; K03406 methyl-accepting chemotaxis protein
	pae:PA0752 hypothetical protein; K07793 putative tricarboxylic transport membrane protein
	pae:PA0753 hypothetical protein; K07794 putative tricarboxylic transport membrane protein
	pae:PA0754 hypothetical protein; K07795 putative tricarboxylic transport membrane protein
	pae:PA0905 rsmA; carbon storage regulator; K03563 carbon storage regulator
	pae:PA1157 probable two-component response regulator; K07661 two-component system, OmpR family, response regulator RstA
	pae:PA1183 dctA; C4-dicarboxylate transporter DctA; K11103 aerobic C4-dicarboxylate transport protein
	pae:PA1335 probable two-component response regulator; K10126 two-component system, NtrC family, C4-dicarboxylate transport response regulator DctD
	pae:PA1566 hypothetical protein; K01915 glutamine synthetase [EC:6.3.1.2]
	pae:PA1646 probable chemotaxis transducer; K03406 methyl-accepting chemotaxis protein
	pae:PA1980 eraR; response regulator EraR; K07686 two-component system, NarL family, uhpT operon response regulator UhpA
	pae:PA2001 atoB; acetyl-CoA acetyltransferase; K00626 acetyl-CoA C-acetyltransferase [EC:2.3.1.9]
	pae:PA2002 hypothetical protein; K02106 short-chain fatty acids transporter
	pae:PA2553 probable acyl-CoA thiolase; K00626 acetyl-CoA C-acetyltransferase [EC:2.3.1.9]
	pae:PA2573 probable chemotaxis transducer; K03406 methyl-accepting chemotaxis protein
	pae:PA3878 narX; two-component sensor NarX; K07673 two-component system, NarL family, nitrate/nitrite sensor histidine kinase NarX [EC:2.7.13.3]
	pae:PA4290 probable chemotaxis transducer; K03406 methyl-accepting chemotaxis protein
	pae:PA4633 probable chemotaxis transducer; K03406 methyl-accepting chemotaxis protein
	pae:PA4886 probable two-component sensor; K07644 two-component system, OmpR family, heavy metal sensor histidine kinase CusS [EC:2.7.13.3]
	pae:PA4915 probable chemotaxis transducer; K03406 methyl-accepting chemotaxis protein
	pae:PA5124 ntrB; two-component sensor NtrB; K07708 two-component system, NtrC family, nitrogen regulation sensor histidine kinase GlnL [EC:2.7.13.3]
	pae:PA5167 probable C4-dicarboxylate-binding protein; K11688 C4-dicarboxylate-binding protein DctP
	pae:PA5168 probable dicarboxylate transporter; K11689 C4-dicarboxylate transporter, DctQ subunit
	pae:PA5169 probable C4-dicarboxylate transporter; K11690 C4-dicarboxylate transporter, DctM subunit
	pae00280 Valine, leucine and isoleucine degradation - Pseudomonas aeruginosa PAO1 (23)
	cpd:C00123 L-Leucine; 2-Amino-4-methylvaleric acid; (2S)-alpha-2-Amino-4-methylvaleric acid; (2S)-alpha-Leucine
	cpd:C00407 L-Isoleucine; 2-Amino-3-methylvaleric acid
	pae:PA0130 probable aldehyde dehydrogenase; K00140 methylmalonate-semialdehyde dehydrogenase [EC:1.2.1.27]
	pae:PA0132 beta alanine--pyruvate transaminase; K00822 beta-alanine--pyruvate transaminase [EC:2.6.1.18]
	pae:PA0743 probable 3-hydroxyisobutyrate dehydrogenase; K00020 3-hydroxyisobutyrate dehydrogenase [EC:1.1.1.31]
	pae:PA0747 probable aldehyde dehydrogenase; K00140 methylmalonate-semialdehyde dehydrogenase [EC:1.2.1.27]
	pae:PA1748 enoyl-CoA hydratase; K01692 enoyl-CoA hydratase [EC:4.2.1.17]
	pae:PA1984 exaC; NAD+ dependent aldehyde dehydrogenase ExaC; K00128 aldehyde dehydrogenase (NAD+) [EC:1.2.1.3]
	pae:PA1999 dhcA; DhcA, dehydrocarnitine CoA transferase, subunit A; K01028 3-oxoacid CoA-transferase subunit A [EC:2.8.3.5]
	pae:PA2000 dhcB; DhcB, dehydrocarnitine CoA transferase, subunit B; K01029 3-oxoacid CoA-transferase subunit B [EC:2.8.3.5]
	pae:PA2001 atoB; acetyl-CoA acetyltransferase; K00626 acetyl-CoA C-acetyltransferase [EC:2.3.1.9]
	pae:PA2013 liuC; gamma-carboxygeranoyl-CoA hydratase; K13766 methylglutaconyl-CoA hydratase [EC:4.2.1.18]
	pae:PA2014 liuB; methylcrotonyl-CoA carboxylase, beta-subunit; K01969 3-methylcrotonyl-CoA carboxylase beta subunit [EC:6.4.1.4]
	pae:PA2015 liuA; putative isovaleryl-CoA dehydrogenase; K00253 isovaleryl-CoA dehydrogenase [EC:1.3.99.10]
	pae:PA2553 probable acyl-CoA thiolase; K00626 acetyl-CoA C-acetyltransferase [EC:2.3.1.9]
	pae:PA2841 enoyl-CoA hydratase; K01692 enoyl-CoA hydratase [EC:4.2.1.17]
	pae:PA3013 foaB; 3-ketoacyl-CoA thiolase; K00632 acetyl-CoA acyltransferase [EC:2.3.1.16]
	pae:PA3014 faoA; multifunctional fatty acid oxidation complex subunit alpha; K01825 3-hydroxyacyl-CoA dehydrogenase / enoyl-CoA hydratase / 3-hydroxybutyryl-CoA epimerase / enoyl-CoA isomerase [EC:1.1.1.35 4.2.1.17 5.1.2.3 5.3.3.8]
	pae:PA3418 ldh; leucine dehydrogenase; K00263 leucine dehydrogenase [EC:1.4.1.9]
	pae:PA3569 mmsB; 3-hydroxyisobutyrate dehydrogenase; K00020 3-hydroxyisobutyrate dehydrogenase [EC:1.1.1.31]
	pae:PA3570 mmsA; methylmalonate-semialdehyde dehydrogenase; K00140 methylmalonate-semialdehyde dehydrogenase [EC:1.2.1.27]
	pae:PA4435 probable acyl-CoA dehydrogenase; K00249 acyl-CoA dehydrogenase [EC:1.3.99.3]
	pae:PA4980 probable enoyl-CoA hydratase/isomerase; K01692 enoyl-CoA hydratase [EC:4.2.1.17]
	pae00230 Purine metabolism - Pseudomonas aeruginosa PAO1 (20)
	cpd:C00037 Glycine; Aminoacetic acid; Gly
	cpd:C00064 L-Glutamine; L-2-Aminoglutaramic acid
	cpd:C00086 Urea; Carbamide
	cpd:C00212 Adenosine
	cpd:C00242 Guanine; 2-Amino-6-hydroxypurine
	cpd:C00385 Xanthine
	cpd:C00387 Guanosine
	cpd:C00575 3',5'-Cyclic AMP; Cyclic adenylic acid; Cyclic AMP; Adenosine 3',5'-phosphate; Adenosine 3',5'-cyclic phosphate; cAMP
	cpd:C01762 Xanthosine
	cpd:C02353 2',3'-Cyclic AMP
	pae:PA0134 guanine deaminase; K01487 guanine deaminase [EC:3.5.4.3]
	pae:PA1156 nrdA; ribonucleotide-diphosphate reductase subunit alpha; K00525 ribonucleoside-diphosphate reductase alpha chain [EC:1.17.4.1]
	pae:PA1523 xdhB; xanthine dehydrogenase; K13482 xanthine dehydrogenase large subunit [EC:1.17.1.4]
	pae:PA1524 xdhA; xanthine dehydrogenase; K13481 xanthine dehydrogenase small subunit [EC:1.17.1.4]
	pae:PA1920 nrdD; anaerobic ribonucleoside triphosphate reductase; K00527 ribonucleoside-triphosphate reductase [EC:1.17.4.2]
	pae:PA1931 probable ferredoxin; K13483 xanthine dehydrogenase YagT iron-sulfur-binding subunit
	pae:PA2629 purB; adenylosuccinate lyase; K01756 adenylosuccinate lyase [EC:4.3.2.2]
	pae:PA3516 adenylosuccinate lyase; K01756 adenylosuccinate lyase [EC:4.3.2.2]
	pae:PA4867 ureB; urease subunit beta; K01429 urease subunit beta [EC:3.5.1.5]
	pae:PA5497 nrdJa; NrdJa; K00525 ribonucleoside-diphosphate reductase alpha chain [EC:1.17.4.1]
	pae00650 Butanoate metabolism - Pseudomonas aeruginosa PAO1 (18)
	cpd:C00026 2-Oxoglutarate; Oxoglutaric acid; 2-Ketoglutaric acid; alpha-Ketoglutaric acid
	cpd:C00042 Succinate; Succinic acid; Butanedionic acid; Ethylenesuccinic acid
	cpd:C00122 Fumarate; Fumaric acid; trans-Butenedioic acid
	cpd:C00246 Butanoic acid; Butanoate; Butyrate; Butyric acid
	cpd:C00334 4-Aminobutanoate; 4-Aminobutanoic acid; 4-Aminobutyrate; 4-Aminobutyric acid; gamma-Aminobutyric acid; GABA
	cpd:C01089 (R)-3-Hydroxybutanoate; (R)-3-Hydroxybutanoic acid; (R)-3-Hydroxybutyric acid
	pae:PA1748 enoyl-CoA hydratase; K01692 enoyl-CoA hydratase [EC:4.2.1.17]
	pae:PA1999 dhcA; DhcA, dehydrocarnitine CoA transferase, subunit A; K01028 3-oxoacid CoA-transferase subunit A [EC:2.8.3.5]
	pae:PA2000 dhcB; DhcB, dehydrocarnitine CoA transferase, subunit B; K01029 3-oxoacid CoA-transferase subunit B [EC:2.8.3.5]
	pae:PA2001 atoB; acetyl-CoA acetyltransferase; K00626 acetyl-CoA C-acetyltransferase [EC:2.3.1.9]
	pae:PA2553 probable acyl-CoA thiolase; K00626 acetyl-CoA C-acetyltransferase [EC:2.3.1.9]
	pae:PA2841 enoyl-CoA hydratase; K01692 enoyl-CoA hydratase [EC:4.2.1.17]
	pae:PA3014 faoA; multifunctional fatty acid oxidation complex subunit alpha; K01825 3-hydroxyacyl-CoA dehydrogenase / enoyl-CoA hydratase / 3-hydroxybutyryl-CoA epimerase / enoyl-CoA isomerase [EC:1.1.1.35 4.2.1.17 5.1.2.3 5.3.3.8]
	pae:PA3416 probable pyruvate dehydrogenase E1 component, beta chain; K00162 pyruvate dehydrogenase E1 component subunit beta [EC:1.2.4.1]
	pae:PA3417 probable pyruvate dehydrogenase E1 component, alpha subunit; K00161 pyruvate dehydrogenase E1 component subunit alpha [EC:1.2.4.1]
	pae:PA4980 probable enoyl-CoA hydratase/isomerase; K01692 enoyl-CoA hydratase [EC:4.2.1.17]
	pae:PA5058 phaC2; poly(3-hydroxyalkanoic acid) synthase 2; K03821 polyhydroxyalkanoate synthase [EC:2.3.1.-]
	pae:PA5386 cdhA; 3-hydroxybutyryl-CoA dehydrogenase; K00074 3-hydroxybutyryl-CoA dehydrogenase [EC:1.1.1.157]
	pae00910 Nitrogen metabolism - Pseudomonas aeruginosa PAO1 (17)
	cpd:C00037 Glycine; Aminoacetic acid; Gly
	cpd:C00064 L-Glutamine; L-2-Aminoglutaramic acid
	cpd:C00244 Nitrate; Nitric acid
	pae:PA0519 nirS; nitrite reductase precursor; K00368 nitrite reductase (NO-forming) [EC:1.7.2.1] K05601 hydroxylamine reductase [EC:1.7.99.1]
	pae:PA0520 nirQ; regulatory protein NirQ; K04748 nitric-oxide reductase NorQ protein [EC:1.7.99.7]
	pae:PA0521 probable cytochrome c oxidase subunit; K02164 nitric-oxide reductase NorE protein [EC:1.7.99.7]
	pae:PA0523 norC; nitric-oxide reductase subunit C; K02305 nitric-oxide reductase, cytochrome c-containing subunit II [EC:1.7.99.7]
	pae:PA0524 norB; nitric-oxide reductase subunit B; K04561 nitric-oxide reductase, cytochrome b-containing subunit I [EC:1.7.99.7]
	pae:PA0525 probable dinitrification protein NorD; K02448 nitric-oxide reductase NorD protein [EC:1.7.99.7]
	pae:PA1174 napA; nitrate reductase catalytic subunit; K02567 periplasmic nitrate reductase NapA [EC:1.7.99.4]
	pae:PA1337 ansB; glutaminase-asparaginase; K05597 glutamin-(asparagin-)ase [EC:3.5.1.38]
	pae:PA1566 hypothetical protein; K01915 glutamine synthetase [EC:6.3.1.2]
	pae:PA2052 cynS; cyanate hydratase; K01725 cyanate lyase [EC:4.2.1.104]
	pae:PA2442 gcvT2; glycine cleavage system protein T2; K00605 aminomethyltransferase [EC:2.1.2.10]
	pae:PA3392 nosZ; nitrous-oxide reductase; K00376 nitrous-oxide reductase [EC:1.7.99.6]
	pae:PA3459 probable glutamine amidotransferase; K01953 asparagine synthase (glutamine-hydrolysing) [EC:6.3.5.4]
	pae:PA5304 dadA; D-amino acid dehydrogenase small subunit; K00285 D-amino-acid dehydrogenase [EC:1.4.99.1]
	pae00640 Propanoate metabolism - Pseudomonas aeruginosa PAO1 (16)
	cpd:C00042 Succinate; Succinic acid; Butanedionic acid; Ethylenesuccinic acid
	pae:PA0130 probable aldehyde dehydrogenase; K00140 methylmalonate-semialdehyde dehydrogenase [EC:1.2.1.27]
	pae:PA0132 beta alanine--pyruvate transaminase; K00822 beta-alanine--pyruvate transaminase [EC:2.6.1.18]
	pae:PA0747 probable aldehyde dehydrogenase; K00140 methylmalonate-semialdehyde dehydrogenase [EC:1.2.1.27]
	pae:PA0796 prpB; 2-methylisocitrate lyase; K03417 methylisocitrate lyase [EC:4.1.3.30]
	pae:PA0887 acsA; acetyl-CoA synthetase; K01895 acetyl-CoA synthetase [EC:6.2.1.1]
	pae:PA1748 enoyl-CoA hydratase; K01692 enoyl-CoA hydratase [EC:4.2.1.17]
	pae:PA1984 exaC; NAD+ dependent aldehyde dehydrogenase ExaC; K00128 aldehyde dehydrogenase (NAD+) [EC:1.2.1.3]
	pae:PA2001 atoB; acetyl-CoA acetyltransferase; K00626 acetyl-CoA C-acetyltransferase [EC:2.3.1.9]
	pae:PA2553 probable acyl-CoA thiolase; K00626 acetyl-CoA C-acetyltransferase [EC:2.3.1.9]
	pae:PA2555 probable AMP-binding enzyme; K01895 acetyl-CoA synthetase [EC:6.2.1.1]
	pae:PA2841 enoyl-CoA hydratase; K01692 enoyl-CoA hydratase [EC:4.2.1.17]
	pae:PA3014 faoA; multifunctional fatty acid oxidation complex subunit alpha; K01825 3-hydroxyacyl-CoA dehydrogenase / enoyl-CoA hydratase / 3-hydroxybutyryl-CoA epimerase / enoyl-CoA isomerase [EC:1.1.1.35 4.2.1.17 5.1.2.3 5.3.3.8]
	pae:PA3570 mmsA; methylmalonate-semialdehyde dehydrogenase; K00140 methylmalonate-semialdehyde dehydrogenase [EC:1.2.1.27]
	pae:PA4435 probable acyl-CoA dehydrogenase; K00249 acyl-CoA dehydrogenase [EC:1.3.99.3]
	pae:PA4980 probable enoyl-CoA hydratase/isomerase; K01692 enoyl-CoA hydratase [EC:4.2.1.17]
	pae00330 Arginine and proline metabolism - Pseudomonas aeruginosa PAO1 (16)
	cpd:C00062 L-Arginine; (S)-2-Amino-5-guanidinovaleric acid
	cpd:C00064 L-Glutamine; L-2-Aminoglutaramic acid
	cpd:C00077 L-Ornithine; (S)-2,5-Diaminovaleric acid; (S)-2,5-Diaminopentanoic acid; (S)-2,5-Diaminopentanoate
	cpd:C00086 Urea; Carbamide
	cpd:C00122 Fumarate; Fumaric acid; trans-Butenedioic acid
	cpd:C00134 Putrescine; 1,4-Butanediamine; 1,4-Diaminobutane; Tetramethylenediamine; Butane-1,4-diamine
	cpd:C00334 4-Aminobutanoate; 4-Aminobutanoic acid; 4-Aminobutyrate; 4-Aminobutyric acid; gamma-Aminobutyric acid; GABA
	cpd:C00431 5-Aminopentanoate; 5-Aminopentanoic acid; 5-Aminovaleric acid
	cpd:C00624 N-Acetyl-L-glutamate; N-Acetyl-L-glutamic acid
	pae:PA0704 amidase; K01426 amidase [EC:3.5.1.4]
	pae:PA1337 ansB; glutaminase-asparaginase; K05597 glutamin-(asparagin-)ase [EC:3.5.1.38]
	pae:PA1566 hypothetical protein; K01915 glutamine synthetase [EC:6.3.1.2]
	pae:PA1984 exaC; NAD+ dependent aldehyde dehydrogenase ExaC; K00128 aldehyde dehydrogenase (NAD+) [EC:1.2.1.3]
	pae:PA4867 ureB; urease subunit beta; K01429 urease subunit beta [EC:3.5.1.5]
	pae:PA5171 arcA; arginine deiminase; K01478 arginine deiminase [EC:3.5.3.6]
	pae:PA5172 arcB; ornithine carbamoyltransferase; K00611 ornithine carbamoyltransferase [EC:2.1.3.3]
	pae00620 Pyruvate metabolism - Pseudomonas aeruginosa PAO1 (13)
	cpd:C00033 Acetate; Acetic acid; Ethanoic acid; Glacial acetic acid
	cpd:C00149 (S)-Malate; L-Malate; L-Apple acid; L-Malic acid; L-2-Hydroxybutanedioic acid; Malate; Malic acid
	pae:PA0710 gloA2; lactoylglutathione lyase; K01759 lactoylglutathione lyase [EC:4.4.1.5]
	pae:PA0887 acsA; acetyl-CoA synthetase; K01895 acetyl-CoA synthetase [EC:6.2.1.1]
	pae:PA1984 exaC; NAD+ dependent aldehyde dehydrogenase ExaC; K00128 aldehyde dehydrogenase (NAD+) [EC:1.2.1.3]
	pae:PA2001 atoB; acetyl-CoA acetyltransferase; K00626 acetyl-CoA C-acetyltransferase [EC:2.3.1.9]
	pae:PA2382 lldA; L-lactate dehydrogenase; K00101 L-lactate dehydrogenase (cytochrome) [EC:1.1.2.3]
	pae:PA2553 probable acyl-CoA thiolase; K00626 acetyl-CoA C-acetyltransferase [EC:2.3.1.9]
	pae:PA2555 probable AMP-binding enzyme; K01895 acetyl-CoA synthetase [EC:6.2.1.1]
	pae:PA3415 branched-chain alpha-keto acid dehydrogenase subunit E2; K00627 pyruvate dehydrogenase E2 component (dihydrolipoamide acetyltransferase) [EC:2.3.1.12]
	pae:PA3416 probable pyruvate dehydrogenase E1 component, beta chain; K00162 pyruvate dehydrogenase E1 component subunit beta [EC:1.2.4.1]
	pae:PA3417 probable pyruvate dehydrogenase E1 component, alpha subunit; K00161 pyruvate dehydrogenase E1 component subunit alpha [EC:1.2.4.1]
	pae:PA4771 lldD; L-lactate dehydrogenase; K00101 L-lactate dehydrogenase (cytochrome) [EC:1.1.2.3]
	pae00250 Alanine, aspartate and glutamate metabolism - Pseudomonas aeruginosa PAO1 (12)
	cpd:C00026 2-Oxoglutarate; Oxoglutaric acid; 2-Ketoglutaric acid; alpha-Ketoglutaric acid
	cpd:C00041 L-Alanine; L-2-Aminopropionic acid; L-alpha-Alanine
	cpd:C00042 Succinate; Succinic acid; Butanedionic acid; Ethylenesuccinic acid
	cpd:C00064 L-Glutamine; L-2-Aminoglutaramic acid
	cpd:C00122 Fumarate; Fumaric acid; trans-Butenedioic acid
	cpd:C00334 4-Aminobutanoate; 4-Aminobutanoic acid; 4-Aminobutyrate; 4-Aminobutyric acid; gamma-Aminobutyric acid; GABA
	cpd:C00352 D-Glucosamine 6-phosphate; D-Glucosamine phosphate
	pae:PA1337 ansB; glutaminase-asparaginase; K05597 glutamin-(asparagin-)ase [EC:3.5.1.38]
	pae:PA1566 hypothetical protein; K01915 glutamine synthetase [EC:6.3.1.2]
	pae:PA2629 purB; adenylosuccinate lyase; K01756 adenylosuccinate lyase [EC:4.3.2.2]
	pae:PA3459 probable glutamine amidotransferase; K01953 asparagine synthase (glutamine-hydrolysing) [EC:6.3.5.4]
	pae:PA3516 adenylosuccinate lyase; K01756 adenylosuccinate lyase [EC:4.3.2.2]
	pae00010 Glycolysis / Gluconeogenesis - Pseudomonas aeruginosa PAO1 (10)
	cpd:C00033 Acetate; Acetic acid; Ethanoic acid; Glacial acetic acid
	cpd:C00668 alpha-D-Glucose 6-phosphate
	pae:PA0887 acsA; acetyl-CoA synthetase; K01895 acetyl-CoA synthetase [EC:6.2.1.1]
	pae:PA1984 exaC; NAD+ dependent aldehyde dehydrogenase ExaC; K00128 aldehyde dehydrogenase (NAD+) [EC:1.2.1.3]
	pae:PA2555 probable AMP-binding enzyme; K01895 acetyl-CoA synthetase [EC:6.2.1.1]
	pae:PA3193 glk; glucokinase; K00845 glucokinase [EC:2.7.1.2]
	pae:PA3195 gapA; glyceraldehyde 3-phosphate dehydrogenase; K00134 glyceraldehyde 3-phosphate dehydrogenase [EC:1.2.1.12]
	pae:PA3415 branched-chain alpha-keto acid dehydrogenase subunit E2; K00627 pyruvate dehydrogenase E2 component (dihydrolipoamide acetyltransferase) [EC:2.3.1.12]
	pae:PA3416 probable pyruvate dehydrogenase E1 component, beta chain; K00162 pyruvate dehydrogenase E1 component subunit beta [EC:1.2.4.1]
	pae:PA3417 probable pyruvate dehydrogenase E1 component, alpha subunit; K00161 pyruvate dehydrogenase E1 component subunit alpha [EC:1.2.4.1]
	pae00071 Fatty acid metabolism - Pseudomonas aeruginosa PAO1 (10)
	pae:PA1748 enoyl-CoA hydratase; K01692 enoyl-CoA hydratase [EC:4.2.1.17]
	pae:PA1984 exaC; NAD+ dependent aldehyde dehydrogenase ExaC; K00128 aldehyde dehydrogenase (NAD+) [EC:1.2.1.3]
	pae:PA2001 atoB; acetyl-CoA acetyltransferase; K00626 acetyl-CoA C-acetyltransferase [EC:2.3.1.9]
	pae:PA2553 probable acyl-CoA thiolase; K00626 acetyl-CoA C-acetyltransferase [EC:2.3.1.9]
	pae:PA2815 acyl-CoA dehydrogenase; K06445 acyl-CoA dehydrogenase [EC:1.3.99.-]
	pae:PA2841 enoyl-CoA hydratase; K01692 enoyl-CoA hydratase [EC:4.2.1.17]
	pae:PA3013 foaB; 3-ketoacyl-CoA thiolase; K00632 acetyl-CoA acyltransferase [EC:2.3.1.16]
	pae:PA3014 faoA; multifunctional fatty acid oxidation complex subunit alpha; K01825 3-hydroxyacyl-CoA dehydrogenase / enoyl-CoA hydratase / 3-hydroxybutyryl-CoA epimerase / enoyl-CoA isomerase [EC:1.1.1.35 4.2.1.17 5.1.2.3 5.3.3.8]
	pae:PA4435 probable acyl-CoA dehydrogenase; K00249 acyl-CoA dehydrogenase [EC:1.3.99.3]
	pae:PA4980 probable enoyl-CoA hydratase/isomerase; K01692 enoyl-CoA hydratase [EC:4.2.1.17]
	pae00240 Pyrimidine metabolism - Pseudomonas aeruginosa PAO1 (10)
	cpd:C00055 CMP; Cytidine-5'-monophosphate; Cytidylic acid
	cpd:C00064 L-Glutamine; L-2-Aminoglutaramic acid
	cpd:C00086 Urea; Carbamide
	cpd:C00105 UMP; Uridylic acid; Uridine monophosphate; Uridine 5'-monophosphate; 5'Uridylic acid
	cpd:C02354 2',3'-Cyclic CMP
	cpd:C02355 2',3'-Cyclic UMP
	cpd:C05822 3'-CMP; Cytidine 3'-phosphate
	pae:PA1156 nrdA; ribonucleotide-diphosphate reductase subunit alpha; K00525 ribonucleoside-diphosphate reductase alpha chain [EC:1.17.4.1]
	pae:PA1920 nrdD; anaerobic ribonucleoside triphosphate reductase; K00527 ribonucleoside-triphosphate reductase [EC:1.17.4.2]
	pae:PA5497 nrdJa; NrdJa; K00525 ribonucleoside-diphosphate reductase alpha chain [EC:1.17.4.1]
	pae00190 Oxidative phosphorylation - Pseudomonas aeruginosa PAO1 (10)
	cpd:C00042 Succinate; Succinic acid; Butanedionic acid; Ethylenesuccinic acid
	cpd:C00122 Fumarate; Fumaric acid; trans-Butenedioic acid
	pae:PA0105 coxB; cytochrome c oxidase, subunit II; K02275 cytochrome c oxidase subunit II [EC:1.9.3.1]
	pae:PA0106 coxA; cytochrome c oxidase, subunit I; K02274 cytochrome c oxidase subunit I [EC:1.9.3.1]
	pae:PA0107 cytochrome c oxidase assembly protein; K02258 cytochrome c oxidase subunit XI assembly protein
	pae:PA0108 coIII; cytochrome c oxidase, subunit III; K02276 cytochrome c oxidase subunit III [EC:1.9.3.1]
	pae:PA1856 cbb3-type cytochrome c oxidase subunit I; K00404 cb-type cytochrome c oxidase subunit I [EC:1.9.3.1]
	pae:PA1883 probable NADH-ubiquinone/plastoquinone oxidoreductase; K00330 NADH dehydrogenase I subunit A [EC:1.6.5.3]
	pae:PA2691 hypothetical protein; K03885 NADH dehydrogenase [EC:1.6.99.3]
	pae:PA4133 cbb3-type cytochrome c oxidase subunit I; K00404 cb-type cytochrome c oxidase subunit I [EC:1.9.3.1]
	pae02030 Bacterial chemotaxis - Pseudomonas aeruginosa PAO1 (10)
	pae:PA0176 aer2; aerotaxis transducer Aer2; K03406 methyl-accepting chemotaxis protein
	pae:PA0177 probable purine-binding chemotaxis protein; K03408 purine-binding chemotaxis protein CheW
	pae:PA0178 probable two-component sensor; K03407 two-component system, chemotaxis family, sensor kinase CheA [EC:2.7.13.3]
	pae:PA0179 probable two-component response regulator; K03413 two-component system, chemotaxis family, response regulator CheY
	pae:PA0180 cttP; chemotactic transducer for trichloroethylene [positive chemotaxis], CttP; K03406 methyl-accepting chemotaxis protein
	pae:PA1646 probable chemotaxis transducer; K03406 methyl-accepting chemotaxis protein
	pae:PA2573 probable chemotaxis transducer; K03406 methyl-accepting chemotaxis protein
	pae:PA4290 probable chemotaxis transducer; K03406 methyl-accepting chemotaxis protein
	pae:PA4633 probable chemotaxis transducer; K03406 methyl-accepting chemotaxis protein
	pae:PA4915 probable chemotaxis transducer; K03406 methyl-accepting chemotaxis protein
	pae00632 Benzoate degradation via CoA ligation - Pseudomonas aeruginosa PAO1 (10)
	cpd:C00042 Succinate; Succinic acid; Butanedionic acid; Ethylenesuccinic acid
	cpd:C00122 Fumarate; Fumaric acid; trans-Butenedioic acid
	pae:PA0704 amidase; K01426 amidase [EC:3.5.1.4]
	pae:PA1748 enoyl-CoA hydratase; K01692 enoyl-CoA hydratase [EC:4.2.1.17]
	pae:PA2001 atoB; acetyl-CoA acetyltransferase; K00626 acetyl-CoA C-acetyltransferase [EC:2.3.1.9]
	pae:PA2516 xylZ; toluate 1,2-dioxygenase electron transfer component; K05784 benzoate 1,2-dioxygenase electron transfer component
	pae:PA2553 probable acyl-CoA thiolase; K00626 acetyl-CoA C-acetyltransferase [EC:2.3.1.9]
	pae:PA2841 enoyl-CoA hydratase; K01692 enoyl-CoA hydratase [EC:4.2.1.17]
	pae:PA4980 probable enoyl-CoA hydratase/isomerase; K01692 enoyl-CoA hydratase [EC:4.2.1.17]
	pae:PA5386 cdhA; 3-hydroxybutyryl-CoA dehydrogenase; K00074 3-hydroxybutyryl-CoA dehydrogenase [EC:1.1.1.157]
	pae00281 Geraniol degradation - Pseudomonas aeruginosa PAO1 (10)
	pae:PA0506 probable acyl-CoA dehydrogenase; K00257 [EC:1.3.99.-]
	pae:PA0508 probable acyl-CoA dehydrogenase; K00257 [EC:1.3.99.-]
	pae:PA1748 enoyl-CoA hydratase; K01692 enoyl-CoA hydratase [EC:4.2.1.17]
	pae:PA2552 probable acyl-CoA dehydrogenase; K00257 [EC:1.3.99.-]
	pae:PA2841 enoyl-CoA hydratase; K01692 enoyl-CoA hydratase [EC:4.2.1.17]
	pae:PA2887 atuB; putative dehydrogenase involved in catabolism of citronellol; K13774 citronellol/citronellal dehydrogenase
	pae:PA2888 atuC; geranyl-CoA carboxylase, beta-subunit; K13778 geranyl-CoA carboxylase beta subunit [EC:6.4.1.5]
	pae:PA3013 foaB; 3-ketoacyl-CoA thiolase; K00632 acetyl-CoA acyltransferase [EC:2.3.1.16]
	pae:PA3014 faoA; multifunctional fatty acid oxidation complex subunit alpha; K01825 3-hydroxyacyl-CoA dehydrogenase / enoyl-CoA hydratase / 3-hydroxybutyryl-CoA epimerase / enoyl-CoA isomerase [EC:1.1.1.35 4.2.1.17 5.1.2.3 5.3.3.8]
	pae:PA4980 probable enoyl-CoA hydratase/isomerase; K01692 enoyl-CoA hydratase [EC:4.2.1.17]
	pae00970 Aminoacyl-tRNA biosynthesis - Pseudomonas aeruginosa PAO1 (9)
	cpd:C00037 Glycine; Aminoacetic acid; Gly
	cpd:C00041 L-Alanine; L-2-Aminopropionic acid; L-alpha-Alanine
	cpd:C00062 L-Arginine; (S)-2-Amino-5-guanidinovaleric acid
	cpd:C00064 L-Glutamine; L-2-Aminoglutaramic acid
	cpd:C00073 L-Methionine; Methionine; L-2-Amino-4methylthiobutyric acid
	cpd:C00079 L-Phenylalanine; (S)-alpha-Amino-beta-phenylpropionic acid
	cpd:C00123 L-Leucine; 2-Amino-4-methylvaleric acid; (2S)-alpha-2-Amino-4-methylvaleric acid; (2S)-alpha-Leucine
	cpd:C00135 L-Histidine; (S)-alpha-Amino-1H-imidazole-4-propionic acid
	cpd:C00407 L-Isoleucine; 2-Amino-3-methylvaleric acid
	pae00310 Lysine degradation - Pseudomonas aeruginosa PAO1 (9)
	cpd:C00037 Glycine; Aminoacetic acid; Gly
	cpd:C00431 5-Aminopentanoate; 5-Aminopentanoic acid; 5-Aminovaleric acid
	pae:PA1748 enoyl-CoA hydratase; K01692 enoyl-CoA hydratase [EC:4.2.1.17]
	pae:PA1984 exaC; NAD+ dependent aldehyde dehydrogenase ExaC; K00128 aldehyde dehydrogenase (NAD+) [EC:1.2.1.3]
	pae:PA2001 atoB; acetyl-CoA acetyltransferase; K00626 acetyl-CoA C-acetyltransferase [EC:2.3.1.9]
	pae:PA2553 probable acyl-CoA thiolase; K00626 acetyl-CoA C-acetyltransferase [EC:2.3.1.9]
	pae:PA2841 enoyl-CoA hydratase; K01692 enoyl-CoA hydratase [EC:4.2.1.17]
	pae:PA3014 faoA; multifunctional fatty acid oxidation complex subunit alpha; K01825 3-hydroxyacyl-CoA dehydrogenase / enoyl-CoA hydratase / 3-hydroxybutyryl-CoA epimerase / enoyl-CoA isomerase [EC:1.1.1.35 4.2.1.17 5.1.2.3 5.3.3.8]
	pae:PA4980 probable enoyl-CoA hydratase/isomerase; K01692 enoyl-CoA hydratase [EC:4.2.1.17]
	pae00020 Citrate cycle (TCA cycle) - Pseudomonas aeruginosa PAO1 (9)
	cpd:C00026 2-Oxoglutarate; Oxoglutaric acid; 2-Ketoglutaric acid; alpha-Ketoglutaric acid
	cpd:C00042 Succinate; Succinic acid; Butanedionic acid; Ethylenesuccinic acid
	cpd:C00122 Fumarate; Fumaric acid; trans-Butenedioic acid
	cpd:C00149 (S)-Malate; L-Malate; L-Apple acid; L-Malic acid; L-2-Hydroxybutanedioic acid; Malate; Malic acid
	cpd:C00158 Citrate; Citric acid; 2-Hydroxy-1,2,3-propanetricarboxylic acid; 2-Hydroxytricarballylic acid
	pae:PA1562 acnA; aconitate hydratase; K01681 aconitate hydratase 1 [EC:4.2.1.3]
	pae:PA3415 branched-chain alpha-keto acid dehydrogenase subunit E2; K00627 pyruvate dehydrogenase E2 component (dihydrolipoamide acetyltransferase) [EC:2.3.1.12]
	pae:PA3416 probable pyruvate dehydrogenase E1 component, beta chain; K00162 pyruvate dehydrogenase E1 component subunit beta [EC:1.2.4.1]
	pae:PA3417 probable pyruvate dehydrogenase E1 component, alpha subunit; K00161 pyruvate dehydrogenase E1 component subunit alpha [EC:1.2.4.1]
	pae00410 beta-Alanine metabolism - Pseudomonas aeruginosa PAO1 (9)
	cpd:C00135 L-Histidine; (S)-alpha-Amino-1H-imidazole-4-propionic acid
	cpd:C00334 4-Aminobutanoate; 4-Aminobutanoic acid; 4-Aminobutyrate; 4-Aminobutyric acid; gamma-Aminobutyric acid; GABA
	pae:PA0132 beta alanine--pyruvate transaminase; K00822 beta-alanine--pyruvate transaminase [EC:2.6.1.18]
	pae:PA1748 enoyl-CoA hydratase; K01692 enoyl-CoA hydratase [EC:4.2.1.17]
	pae:PA1984 exaC; NAD+ dependent aldehyde dehydrogenase ExaC; K00128 aldehyde dehydrogenase (NAD+) [EC:1.2.1.3]
	pae:PA2841 enoyl-CoA hydratase; K01692 enoyl-CoA hydratase [EC:4.2.1.17]
	pae:PA3014 faoA; multifunctional fatty acid oxidation complex subunit alpha; K01825 3-hydroxyacyl-CoA dehydrogenase / enoyl-CoA hydratase / 3-hydroxybutyryl-CoA epimerase / enoyl-CoA isomerase [EC:1.1.1.35 4.2.1.17 5.1.2.3 5.3.3.8]
	pae:PA4435 probable acyl-CoA dehydrogenase; K00249 acyl-CoA dehydrogenase [EC:1.3.99.3]
	pae:PA4980 probable enoyl-CoA hydratase/isomerase; K01692 enoyl-CoA hydratase [EC:4.2.1.17]
	pae00460 Cyanoamino acid metabolism - Pseudomonas aeruginosa PAO1 (8)
	cpd:C00037 Glycine; Aminoacetic acid; Gly
	pae:PA0164 probable gamma-glutamyltranspeptidase; K00681 gamma-glutamyltranspeptidase [EC:2.3.2.2]
	pae:PA0704 amidase; K01426 amidase [EC:3.5.1.4]
	pae:PA1338 ggt; gamma-glutamyltranspeptidase precursor; K00681 gamma-glutamyltranspeptidase [EC:2.3.2.2]
	pae:PA2193 hcnA; hydrogen cyanide synthase HcnA; K10814 hydrogen cyanide synthase HcnA [EC:1.4.99.5]
	pae:PA2194 hcnB; hydrogen cyanide synthase HcnB; K10815 hydrogen cyanide synthase HcnB [EC:1.4.99.5]
	pae:PA2195 hcnC; hydrogen cyanide synthase HcnC; K10816 hydrogen cyanide synthase HcnC [EC:1.4.99.5]
	pae:PA5415 glyA1; serine hydroxymethyltransferase; K00600 glycine hydroxymethyltransferase [EC:2.1.2.1]
	pae00380 Tryptophan metabolism - Pseudomonas aeruginosa PAO1 (8)
	pae:PA0704 amidase; K01426 amidase [EC:3.5.1.4]
	pae:PA1748 enoyl-CoA hydratase; K01692 enoyl-CoA hydratase [EC:4.2.1.17]
	pae:PA1984 exaC; NAD+ dependent aldehyde dehydrogenase ExaC; K00128 aldehyde dehydrogenase (NAD+) [EC:1.2.1.3]
	pae:PA2001 atoB; acetyl-CoA acetyltransferase; K00626 acetyl-CoA C-acetyltransferase [EC:2.3.1.9]
	pae:PA2553 probable acyl-CoA thiolase; K00626 acetyl-CoA C-acetyltransferase [EC:2.3.1.9]
	pae:PA2841 enoyl-CoA hydratase; K01692 enoyl-CoA hydratase [EC:4.2.1.17]
	pae:PA3014 faoA; multifunctional fatty acid oxidation complex subunit alpha; K01825 3-hydroxyacyl-CoA dehydrogenase / enoyl-CoA hydratase / 3-hydroxybutyryl-CoA epimerase / enoyl-CoA isomerase [EC:1.1.1.35 4.2.1.17 5.1.2.3 5.3.3.8]
	pae:PA4980 probable enoyl-CoA hydratase/isomerase; K01692 enoyl-CoA hydratase [EC:4.2.1.17]
	pae00360 Phenylalanine metabolism - Pseudomonas aeruginosa PAO1 (8)
	cpd:C00042 Succinate; Succinic acid; Butanedionic acid; Ethylenesuccinic acid
	cpd:C00079 L-Phenylalanine; (S)-alpha-Amino-beta-phenylpropionic acid
	cpd:C00122 Fumarate; Fumaric acid; trans-Butenedioic acid
	cpd:C00805 Salicylate; o-Hydroxybenzoic acid; Salicylic acid
	pae:PA0704 amidase; K01426 amidase [EC:3.5.1.4]
	pae:PA0865 hpd; 4-hydroxyphenylpyruvate dioxygenase; K00457 4-hydroxyphenylpyruvate dioxygenase [EC:1.13.11.27]
	pae:PA4073 probable aldehyde dehydrogenase; K00146 phenylacetaldehyde dehydrogenase [EC:1.2.1.39]
	pae:PA5304 dadA; D-amino acid dehydrogenase small subunit; K00285 D-amino-acid dehydrogenase [EC:1.4.99.1]
	pae00430 Taurine and hypotaurine metabolism - Pseudomonas aeruginosa PAO1 (8)
	cpd:C00033 Acetate; Acetic acid; Ethanoic acid; Glacial acetic acid
	cpd:C00041 L-Alanine; L-2-Aminopropionic acid; L-alpha-Alanine
	cpd:C00506 L-Cysteate; L-Cysteic acid; 3-Sulfoalanine; 2-Amino-3-sulfopropionic acid
	cpd:C00606 3-Sulfino-L-alanine; L-Cysteinesulfinic acid; 3-Sulphino-L-alanine; 3-Sulfinoalanine
	cpd:C05122 Taurocholate; Taurocholic acid; Cholyltaurine
	pae:PA0164 probable gamma-glutamyltranspeptidase; K00681 gamma-glutamyltranspeptidase [EC:2.3.2.2]
	pae:PA1338 ggt; gamma-glutamyltranspeptidase precursor; K00681 gamma-glutamyltranspeptidase [EC:2.3.2.2]
	pae:PA3935 tauD; taurine dioxygenase; K03119 taurine dioxygenase [EC:1.14.11.17]
	pae00480 Glutathione metabolism - Pseudomonas aeruginosa PAO1 (8)
	cpd:C00037 Glycine; Aminoacetic acid; Gly
	cpd:C00051 Glutathione; 5-L-Glutamyl-L-cysteinylglycine; N-(N-gamma-L-Glutamyl-L-cysteinyl)glycine; gamma-L-Glutamyl-L-cysteinyl-glycine; GSH; Reduced glutathione
	cpd:C00077 L-Ornithine; (S)-2,5-Diaminovaleric acid; (S)-2,5-Diaminopentanoic acid; (S)-2,5-Diaminopentanoate
	cpd:C00134 Putrescine; 1,4-Butanediamine; 1,4-Diaminobutane; Tetramethylenediamine; Butane-1,4-diamine
	cpd:C01879 5-Oxoproline; Pyroglutamic acid; 5-Pyrrolidone-2-carboxylic acid; Pyroglutamate; 5-Oxo-L-proline; L-Pyroglutamic acid; L-5-Pyrrolidone-2-carboxylic acid
	pae:PA0164 probable gamma-glutamyltranspeptidase; K00681 gamma-glutamyltranspeptidase [EC:2.3.2.2]
	pae:PA1338 ggt; gamma-glutamyltranspeptidase precursor; K00681 gamma-glutamyltranspeptidase [EC:2.3.2.2]
	pae:PA3183 zwf; glucose-6-phosphate 1-dehydrogenase; K00036 glucose-6-phosphate 1-dehydrogenase [EC:1.1.1.49]
	pae00270 Cysteine and methionine metabolism - Pseudomonas aeruginosa PAO1 (7)
	cpd:C00041 L-Alanine; L-2-Aminopropionic acid; L-alpha-Alanine
	cpd:C00051 Glutathione; 5-L-Glutamyl-L-cysteinylglycine; N-(N-gamma-L-Glutamyl-L-cysteinyl)glycine; gamma-L-Glutamyl-L-cysteinyl-glycine; GSH; Reduced glutathione
	cpd:C00073 L-Methionine; Methionine; L-2-Amino-4methylthiobutyric acid
	cpd:C00506 L-Cysteate; L-Cysteic acid; 3-Sulfoalanine; 2-Amino-3-sulfopropionic acid
	cpd:C00606 3-Sulfino-L-alanine; L-Cysteinesulfinic acid; 3-Sulphino-L-alanine; 3-Sulfinoalanine
	cpd:C00793 D-Cysteine; D-Amino-3-mercaptopropionic acid
	pae:PA2104 probable cysteine synthase; K01738 cysteine synthase A [EC:2.5.1.47]
	pae00520 Amino sugar and nucleotide sugar metabolism - Pseudomonas aeruginosa PAO1 (7)
	cpd:C00329 D-Glucosamine; Chitosamine; 2-Amino-2-deoxy-D-glucose
	cpd:C00352 D-Glucosamine 6-phosphate; D-Glucosamine phosphate
	cpd:C00636 D-Mannose 1-phosphate; alpha-D-Mannose 1-phosphate
	cpd:C00668 alpha-D-Glucose 6-phosphate
	cpd:C00714 Pectin; Poly(1,4-alpha-D-galacturonide)
	pae:PA2232 pslB; PslB; K00971 mannose-1-phosphate guanylyltransferase [EC:2.7.7.22]
	pae:PA3193 glk; glucokinase; K00845 glucokinase [EC:2.7.1.2]
	pae00680 Methane metabolism - Pseudomonas aeruginosa PAO1 (7)
	cpd:C00033 Acetate; Acetic acid; Ethanoic acid; Glacial acetic acid
	cpd:C00037 Glycine; Aminoacetic acid; Gly
	cpd:C00149 (S)-Malate; L-Malate; L-Apple acid; L-Malic acid; L-2-Hydroxybutanedioic acid; Malate; Malic acid
	cpd:C00184 Glycerone; Dihydroxyacetone; 1,3-Dihydroxyacetone; 1,3-Dihydroxy-2-propanone; 1,3-Dihydroxypropan-2-one
	pae:PA0887 acsA; acetyl-CoA synthetase; K01895 acetyl-CoA synthetase [EC:6.2.1.1]
	pae:PA2555 probable AMP-binding enzyme; K01895 acetyl-CoA synthetase [EC:6.2.1.1]
	pae:PA5415 glyA1; serine hydroxymethyltransferase; K00600 glycine hydroxymethyltransferase [EC:2.1.2.1]
	pae00630 Glyoxylate and dicarboxylate metabolism - Pseudomonas aeruginosa PAO1 (6)
	cpd:C00026 2-Oxoglutarate; Oxoglutaric acid; 2-Ketoglutaric acid; alpha-Ketoglutaric acid
	cpd:C00042 Succinate; Succinic acid; Butanedionic acid; Ethylenesuccinic acid
	cpd:C00149 (S)-Malate; L-Malate; L-Apple acid; L-Malic acid; L-2-Hydroxybutanedioic acid; Malate; Malic acid
	cpd:C00158 Citrate; Citric acid; 2-Hydroxy-1,2,3-propanetricarboxylic acid; 2-Hydroxytricarballylic acid
	pae:PA1562 acnA; aconitate hydratase; K01681 aconitate hydratase 1 [EC:4.2.1.3]
	pae:PA2634 aceA; isocitrate lyase; K01637 isocitrate lyase [EC:4.1.3.1]
	pae00290 Valine, leucine and isoleucine biosynthesis - Pseudomonas aeruginosa PAO1 (6)
	cpd:C00123 L-Leucine; 2-Amino-4-methylvaleric acid; (2S)-alpha-2-Amino-4-methylvaleric acid; (2S)-alpha-Leucine
	cpd:C00407 L-Isoleucine; 2-Amino-3-methylvaleric acid
	pae:PA0851 hypothetical protein; K01754 threonine dehydratase [EC:4.3.1.19]
	pae:PA3416 probable pyruvate dehydrogenase E1 component, beta chain; K00162 pyruvate dehydrogenase E1 component subunit beta [EC:1.2.4.1]
	pae:PA3417 probable pyruvate dehydrogenase E1 component, alpha subunit; K00161 pyruvate dehydrogenase E1 component subunit alpha [EC:1.2.4.1]
	pae:PA3418 ldh; leucine dehydrogenase; K00263 leucine dehydrogenase [EC:1.4.1.9]
	pae00030 Pentose phosphate pathway - Pseudomonas aeruginosa PAO1 (6)
	cpd:C00668 alpha-D-Glucose 6-phosphate
	cpd:C04442 2-Dehydro-3-deoxy-6-phospho-D-gluconate; 6-Phospho-2-dehydro-3-deoxy-D-gluconate; 2-Keto-3-deoxy-6-phosphogluconate; 2-Dehydro-3-deoxy-D-gluconate 6-phosphate
	pae:PA2261 probable 2-ketogluconate kinase; K11441 dehydrogluconokinase [EC:2.7.1.13]
	pae:PA3182 pgl; 6-phosphogluconolactonase; K01057 6-phosphogluconolactonase [EC:3.1.1.31]
	pae:PA3183 zwf; glucose-6-phosphate 1-dehydrogenase; K00036 glucose-6-phosphate 1-dehydrogenase [EC:1.1.1.49]
	pae:PA3194 edd; phosphogluconate dehydratase; K01690 phosphogluconate dehydratase [EC:4.2.1.12]
	pae00903 Limonene and pinene degradation - Pseudomonas aeruginosa PAO1 (6)
	pae:PA1748 enoyl-CoA hydratase; K01692 enoyl-CoA hydratase [EC:4.2.1.17]
	pae:PA1984 exaC; NAD+ dependent aldehyde dehydrogenase ExaC; K00128 aldehyde dehydrogenase (NAD+) [EC:1.2.1.3]
	pae:PA2841 enoyl-CoA hydratase; K01692 enoyl-CoA hydratase [EC:4.2.1.17]
	pae:PA3014 faoA; multifunctional fatty acid oxidation complex subunit alpha; K01825 3-hydroxyacyl-CoA dehydrogenase / enoyl-CoA hydratase / 3-hydroxybutyryl-CoA epimerase / enoyl-CoA isomerase [EC:1.1.1.35 4.2.1.17 5.1.2.3 5.3.3.8]
	pae:PA3331 cytochrome P450; K00517 [EC:1.14.-.-]
	pae:PA4980 probable enoyl-CoA hydratase/isomerase; K01692 enoyl-CoA hydratase [EC:4.2.1.17]
	pae00260 Glycine, serine and threonine metabolism - Pseudomonas aeruginosa PAO1 (5)
	cpd:C00037 Glycine; Aminoacetic acid; Gly
	pae:PA0851 hypothetical protein; K01754 threonine dehydratase [EC:4.3.1.19]
	pae:PA2442 gcvT2; glycine cleavage system protein T2; K00605 aminomethyltransferase [EC:2.1.2.10]
	pae:PA5213 gcvP1; glycine dehydrogenase; K00281 glycine dehydrogenase [EC:1.4.4.2]
	pae:PA5415 glyA1; serine hydroxymethyltransferase; K00600 glycine hydroxymethyltransferase [EC:2.1.2.1]
	pae00450 Selenoamino acid metabolism - Pseudomonas aeruginosa PAO1 (5)
	cpd:C00033 Acetate; Acetic acid; Ethanoic acid; Glacial acetic acid
	cpd:C00041 L-Alanine; L-2-Aminopropionic acid; L-alpha-Alanine
	pae:PA0164 probable gamma-glutamyltranspeptidase; K00681 gamma-glutamyltranspeptidase [EC:2.3.2.2]
	pae:PA1338 ggt; gamma-glutamyltranspeptidase precursor; K00681 gamma-glutamyltranspeptidase [EC:2.3.2.2]
	pae:PA2104 probable cysteine synthase; K01738 cysteine synthase A [EC:2.5.1.47]
	pae00061 Fatty acid biosynthesis - Pseudomonas aeruginosa PAO1 (5)
	cpd:C01571 Decanoic acid; Decanoate; Decylic acid; n-Capric acid
	pae:PA0999 pqsD; 3-oxoacyl-(acyl carrier protein) synthase III; K00648 3-oxoacyl-[acyl-carrier-protein] synthase III [EC:2.3.1.180]
	pae:PA1470 short chain dehydrogenase; K00059 3-oxoacyl-[acyl-carrier protein] reductase [EC:1.1.1.100]
	pae:PA3333 fabH2; 3-oxoacyl-(acyl carrier protein) synthase III; K00648 3-oxoacyl-[acyl-carrier-protein] synthase III [EC:2.3.1.180]
	pae:PA4389 speA; 3-ketoacyl-(acyl-carrier-protein) reductase; K00059 3-oxoacyl-[acyl-carrier protein] reductase [EC:1.1.1.100]
	pae03070 Bacterial secretion system - Pseudomonas aeruginosa PAO1 (5)
	pae:PA0085 hcp1; Hcp1; K11903 type VI secretion system secreted protein Hcp
	pae:PA0090 clpV1; ClpV1; K11907 type VI secretion system protein VasG
	pae:PA1696 pscO; translocation protein in type III secretion; K04056 type III secretion protein SctO
	pae:PA2362 hypothetical protein; K11892 type VI secretion system protein ImpK
	pae:PA2367 hypothetical protein; K11903 type VI secretion system secreted protein Hcp
	pae00072 Synthesis and degradation of ketone bodies - Pseudomonas aeruginosa PAO1 (5)
	cpd:C01089 (R)-3-Hydroxybutanoate; (R)-3-Hydroxybutanoic acid; (R)-3-Hydroxybutyric acid
	pae:PA1999 dhcA; DhcA, dehydrocarnitine CoA transferase, subunit A; K01028 3-oxoacid CoA-transferase subunit A [EC:2.8.3.5]
	pae:PA2000 dhcB; DhcB, dehydrocarnitine CoA transferase, subunit B; K01029 3-oxoacid CoA-transferase subunit B [EC:2.8.3.5]
	pae:PA2001 atoB; acetyl-CoA acetyltransferase; K00626 acetyl-CoA C-acetyltransferase [EC:2.3.1.9]
	pae:PA2553 probable acyl-CoA thiolase; K00626 acetyl-CoA C-acetyltransferase [EC:2.3.1.9]
	pae00624 1- and 2-Methylnaphthalene degradation - Pseudomonas aeruginosa PAO1 (4)
	cpd:C00805 Salicylate; o-Hydroxybenzoic acid; Salicylic acid
	pae:PA0506 probable acyl-CoA dehydrogenase; K00257 [EC:1.3.99.-]
	pae:PA0508 probable acyl-CoA dehydrogenase; K00257 [EC:1.3.99.-]
	pae:PA2552 probable acyl-CoA dehydrogenase; K00257 [EC:1.3.99.-]
	pae00350 Tyrosine metabolism - Pseudomonas aeruginosa PAO1 (4)
	cpd:C00042 Succinate; Succinic acid; Butanedionic acid; Ethylenesuccinic acid
	cpd:C00122 Fumarate; Fumaric acid; trans-Butenedioic acid
	cpd:C00483 Tyramine; 2-(p-Hydroxyphenyl)ethylamine
	pae:PA0865 hpd; 4-hydroxyphenylpyruvate dioxygenase; K00457 4-hydroxyphenylpyruvate dioxygenase [EC:1.13.11.27]
	pae00930 Caprolactam degradation - Pseudomonas aeruginosa PAO1 (4)
	pae:PA1748 enoyl-CoA hydratase; K01692 enoyl-CoA hydratase [EC:4.2.1.17]
	pae:PA2841 enoyl-CoA hydratase; K01692 enoyl-CoA hydratase [EC:4.2.1.17]
	pae:PA3014 faoA; multifunctional fatty acid oxidation complex subunit alpha; K01825 3-hydroxyacyl-CoA dehydrogenase / enoyl-CoA hydratase / 3-hydroxybutyryl-CoA epimerase / enoyl-CoA isomerase [EC:1.1.1.35 4.2.1.17 5.1.2.3 5.3.3.8]
	pae:PA4980 probable enoyl-CoA hydratase/isomerase; K01692 enoyl-CoA hydratase [EC:4.2.1.17]
	pae00400 Phenylalanine, tyrosine and tryptophan biosynthesis - Pseudomonas aeruginosa PAO1 (4)
	cpd:C00079 L-Phenylalanine; (S)-alpha-Amino-beta-phenylpropionic acid
	pae:PA1001 phnA; anthranilate synthase component I; K01657 anthranilate synthase component I [EC:4.1.3.27]
	pae:PA1002 phnB; anthranilate synthase component II; K01658 anthranilate synthase component II [EC:4.1.3.27]
	pae:PA1901 phzC2; phenazine biosynthesis protein PhzC; K01626 3-deoxy-7-phosphoheptulonate synthase [EC:2.5.1.54]
	pae00471 D-Glutamine and D-glutamate metabolism - Pseudomonas aeruginosa PAO1 (4)
	cpd:C00026 2-Oxoglutarate; Oxoglutaric acid; 2-Ketoglutaric acid; alpha-Ketoglutaric acid
	cpd:C00064 L-Glutamine; L-2-Aminoglutaramic acid
	cpd:C00217 D-Glutamate; D-Glutamic acid; D-Glutaminic acid; D-2-Aminoglutaric acid
	pae:PA1337 ansB; glutaminase-asparaginase; K05597 glutamin-(asparagin-)ase [EC:3.5.1.38]
	pae00561 Glycerolipid metabolism - Pseudomonas aeruginosa PAO1 (3)
	cpd:C00184 Glycerone; Dihydroxyacetone; 1,3-Dihydroxyacetone; 1,3-Dihydroxy-2-propanone; 1,3-Dihydroxypropan-2-one
	pae:PA1984 exaC; NAD+ dependent aldehyde dehydrogenase ExaC; K00128 aldehyde dehydrogenase (NAD+) [EC:1.2.1.3]
	pae:PA3582 glpK; glycerol kinase; K00864 glycerol kinase [EC:2.7.1.30]
	pae00920 Sulfur metabolism - Pseudomonas aeruginosa PAO1 (3)
	cpd:C00033 Acetate; Acetic acid; Ethanoic acid; Glacial acetic acid
	pae:PA2104 probable cysteine synthase; K01738 cysteine synthase A [EC:2.5.1.47]
	pae:PA4130 probable sulfite or nitrite reductase; K00381 sulfite reductase (NADPH) hemoprotein beta-component [EC:1.8.1.2]
	pae00760 Nicotinate and nicotinamide metabolism - Pseudomonas aeruginosa PAO1 (3)
	cpd:C00122 Fumarate; Fumaric acid; trans-Butenedioic acid
	pae:PA0195 pntAA; putative NAD(P) transhydrogenase, subunit alpha part 1; K00324 NAD(P) transhydrogenase subunit alpha [EC:1.6.1.2]
	pae:PA0196 pntB; pyridine nucleotide transhydrogenase, beta subunit; K00325 NAD(P) transhydrogenase subunit beta [EC:1.6.1.2]
	pae00500 Starch and sucrose metabolism - Pseudomonas aeruginosa PAO1 (3)
	cpd:C00668 alpha-D-Glucose 6-phosphate
	cpd:C00714 Pectin; Poly(1,4-alpha-D-galacturonide)
	pae:PA3193 glk; glucokinase; K00845 glucokinase [EC:2.7.1.2]
	pae00900 Terpenoid backbone biosynthesis - Pseudomonas aeruginosa PAO1 (3)
	pae:PA2001 atoB; acetyl-CoA acetyltransferase; K00626 acetyl-CoA C-acetyltransferase [EC:2.3.1.9]
	pae:PA2553 probable acyl-CoA thiolase; K00626 acetyl-CoA C-acetyltransferase [EC:2.3.1.9]
	pae:PA4669 ipk; 4-diphosphocytidyl-2-C-methyl-D-erythritol kinase; K00919 4-diphosphocytidyl-2-C-methyl-D-erythritol kinase [EC:2.7.1.148]
	pae04122 Sulfur relay system - Pseudomonas aeruginosa PAO1 (3)
	cpd:C00041 L-Alanine; L-2-Aminopropionic acid; L-alpha-Alanine
	pae:PA3814 iscS; cysteine desulfurase; K04487 cysteine desulfurase [EC:2.8.1.7]
	pae:PA5118 thiI; thiamine biosynthesis protein ThiI; K03151 thiamine biosynthesis protein ThiI
	pae01040 Biosynthesis of unsaturated fatty acids - Pseudomonas aeruginosa PAO1 (3)
	pae:PA1470 short chain dehydrogenase; K00059 3-oxoacyl-[acyl-carrier protein] reductase [EC:1.1.1.100]
	pae:PA3014 faoA; multifunctional fatty acid oxidation complex subunit alpha; K01825 3-hydroxyacyl-CoA dehydrogenase / enoyl-CoA hydratase / 3-hydroxybutyryl-CoA epimerase / enoyl-CoA isomerase [EC:1.1.1.35 4.2.1.17 5.1.2.3 5.3.3.8]
	pae:PA4389 speA; 3-ketoacyl-(acyl-carrier-protein) reductase; K00059 3-oxoacyl-[acyl-carrier protein] reductase [EC:1.1.1.100]
	pae00643 Styrene degradation - Pseudomonas aeruginosa PAO1 (3)
	cpd:C00122 Fumarate; Fumaric acid; trans-Butenedioic acid
	pae:PA0704 amidase; K01426 amidase [EC:3.5.1.4]
	pae:PA4073 probable aldehyde dehydrogenase; K00146 phenylacetaldehyde dehydrogenase [EC:1.2.1.39]
	pae00730 Thiamine metabolism - Pseudomonas aeruginosa PAO1 (3)
	cpd:C00037 Glycine; Aminoacetic acid; Gly
	pae:PA3814 iscS; cysteine desulfurase; K04487 cysteine desulfurase [EC:2.8.1.7]
	pae:PA5118 thiI; thiamine biosynthesis protein ThiI; K03151 thiamine biosynthesis protein ThiI
	pae00562 Inositol phosphate metabolism - Pseudomonas aeruginosa PAO1 (3)
	pae:PA0130 probable aldehyde dehydrogenase; K00140 methylmalonate-semialdehyde dehydrogenase [EC:1.2.1.27]
	pae:PA0747 probable aldehyde dehydrogenase; K00140 methylmalonate-semialdehyde dehydrogenase [EC:1.2.1.27]
	pae:PA3570 mmsA; methylmalonate-semialdehyde dehydrogenase; K00140 methylmalonate-semialdehyde dehydrogenase [EC:1.2.1.27]
	pae00340 Histidine metabolism - Pseudomonas aeruginosa PAO1 (3)
	cpd:C00026 2-Oxoglutarate; Oxoglutaric acid; 2-Ketoglutaric acid; alpha-Ketoglutaric acid
	cpd:C00135 L-Histidine; (S)-alpha-Amino-1H-imidazole-4-propionic acid
	pae:PA1984 exaC; NAD+ dependent aldehyde dehydrogenase ExaC; K00128 aldehyde dehydrogenase (NAD+) [EC:1.2.1.3]
	pae01053 Biosynthesis of siderophore group nonribosomal peptides - Pseudomonas aeruginosa PAO1 (3)
	cpd:C00805 Salicylate; o-Hydroxybenzoic acid; Salicylic acid
	pae:PA4226 pchE; dihydroaeruginoic acid synthetase; K12239 dihydroaeruginoic acid synthetase
	pae:PA4228 pchD; pyochelin biosynthesis protein PchD; K12238 pyochelin biosynthesis protein PchD
	pae00660 C5-Branched dibasic acid metabolism - Pseudomonas aeruginosa PAO1 (3)
	cpd:C00026 2-Oxoglutarate; Oxoglutaric acid; 2-Ketoglutaric acid; alpha-Ketoglutaric acid
	cpd:C00033 Acetate; Acetic acid; Ethanoic acid; Glacial acetic acid
	cpd:C00490 Itaconate; Itaconic acid; Methylenesuccinic acid
	pae00051 Fructose and mannose metabolism - Pseudomonas aeruginosa PAO1 (2)
	cpd:C00636 D-Mannose 1-phosphate; alpha-D-Mannose 1-phosphate
	pae:PA2232 pslB; PslB; K00971 mannose-1-phosphate guanylyltransferase [EC:2.7.7.22]
	pae03010 Ribosome - Pseudomonas aeruginosa PAO1 (2)
	pae:PA3600 50S ribosomal protein L36; K02919 large subunit ribosomal protein L36
	pae:PA3601 50S ribosomal protein L31 type B; K02909 large subunit ribosomal protein L31
	pae02060 Phosphotransferase system (PTS) - Pseudomonas aeruginosa PAO1 (2)
	cpd:C00329 D-Glucosamine; Chitosamine; 2-Amino-2-deoxy-D-glucose
	cpd:C00352 D-Glucosamine 6-phosphate; D-Glucosamine phosphate
	pae00860 Porphyrin and chlorophyll metabolism - Pseudomonas aeruginosa PAO1 (2)
	cpd:C00037 Glycine; Aminoacetic acid; Gly
	pae:PA0510 probable uroporphyrin-III C-methyltransferase; K02303 uroporphyrin-III C-methyltransferase [EC:2.1.1.107]
	pae00052 Galactose metabolism - Pseudomonas aeruginosa PAO1 (2)
	cpd:C00668 alpha-D-Glucose 6-phosphate
	pae:PA3193 glk; glucokinase; K00845 glucokinase [EC:2.7.1.2]
	pae00040 Pentose and glucuronate interconversions - Pseudomonas aeruginosa PAO1 (2)
	cpd:C00714 Pectin; Poly(1,4-alpha-D-galacturonide)
	cpd:C04442 2-Dehydro-3-deoxy-6-phospho-D-gluconate; 6-Phospho-2-dehydro-3-deoxy-D-gluconate; 2-Keto-3-deoxy-6-phosphogluconate; 2-Dehydro-3-deoxy-D-gluconate 6-phosphate
	pae00626 Naphthalene and anthracene degradation - Pseudomonas aeruginosa PAO1 (2)
	cpd:C00805 Salicylate; o-Hydroxybenzoic acid; Salicylic acid
	pae:PA3331 cytochrome P450; K00517 [EC:1.14.-.-]
	pae00362 Benzoate degradation via hydroxylation - Pseudomonas aeruginosa PAO1 (2)
	pae:PA2516 xylZ; toluate 1,2-dioxygenase electron transfer component; K05784 benzoate 1,2-dioxygenase electron transfer component
	pae:PA3013 foaB; 3-ketoacyl-CoA thiolase; K00632 acetyl-CoA acyltransferase [EC:2.3.1.16]
	pae00670 One carbon pool by folate - Pseudomonas aeruginosa PAO1 (2)
	pae:PA2442 gcvT2; glycine cleavage system protein T2; K00605 aminomethyltransferase [EC:2.1.2.10]
	pae:PA5415 glyA1; serine hydroxymethyltransferase; K00600 glycine hydroxymethyltransferase [EC:2.1.2.1]
	pae00791 Atrazine degradation - Pseudomonas aeruginosa PAO1 (2)
	cpd:C00086 Urea; Carbamide
	pae:PA4867 ureB; urease subunit beta; K01429 urease subunit beta [EC:3.5.1.5]
	pae00361 gamma-Hexachlorocyclohexane degradation - Pseudomonas aeruginosa PAO1 (2)
	cpd:C00042 Succinate; Succinic acid; Butanedionic acid; Ethylenesuccinic acid
	pae:PA3331 cytochrome P450; K00517 [EC:1.14.-.-]
	pae00053 Ascorbate and aldarate metabolism - Pseudomonas aeruginosa PAO1 (2)
	cpd:C00026 2-Oxoglutarate; Oxoglutaric acid; 2-Ketoglutaric acid; alpha-Ketoglutaric acid
	pae:PA1984 exaC; NAD+ dependent aldehyde dehydrogenase ExaC; K00128 aldehyde dehydrogenase (NAD+) [EC:1.2.1.3]
	pae00300 Lysine biosynthesis - Pseudomonas aeruginosa PAO1 (2)
	cpd:C00026 2-Oxoglutarate; Oxoglutaric acid; 2-Ketoglutaric acid; alpha-Ketoglutaric acid
	pae:PA4759 dapB; dihydrodipicolinate reductase; K00215 dihydrodipicolinate reductase [EC:1.3.1.26]
	pae00590 Arachidonic acid metabolism - Pseudomonas aeruginosa PAO1 (2)
	pae:PA0164 probable gamma-glutamyltranspeptidase; K00681 gamma-glutamyltranspeptidase [EC:2.3.2.2]
	pae:PA1338 ggt; gamma-glutamyltranspeptidase precursor; K00681 gamma-glutamyltranspeptidase [EC:2.3.2.2]
	pae00750 Vitamin B6 metabolism - Pseudomonas aeruginosa PAO1 (2)
	cpd:C00026 2-Oxoglutarate; Oxoglutaric acid; 2-Ketoglutaric acid; alpha-Ketoglutaric acid
	cpd:C00217 D-Glutamate; D-Glutamic acid; D-Glutaminic acid; D-2-Aminoglutaric acid
	pae00440 Phosphonate and phosphinate metabolism - Pseudomonas aeruginosa PAO1 (2)
	cpd:C00033 Acetate; Acetic acid; Ethanoic acid; Glacial acetic acid
	pae:PA1311 phnX; phosphonoacetaldehyde hydrolase; K05306 phosphonoacetaldehyde hydrolase [EC:3.11.1.1]
	pae00521 Streptomycin biosynthesis - Pseudomonas aeruginosa PAO1 (2)
	pae:PA3193 glk; glucokinase; K00845 glucokinase [EC:2.7.1.2]
	pae:PA5162 rmlD; dTDP-4-dehydrorhamnose reductase; K00067 dTDP-4-dehydrorhamnose reductase [EC:1.1.1.133]
	pae00622 Toluene and xylene degradation - Pseudomonas aeruginosa PAO1 (2)
	cpd:C00033 Acetate; Acetic acid; Ethanoic acid; Glacial acetic acid
	pae:PA2516 xylZ; toluate 1,2-dioxygenase electron transfer component; K05784 benzoate 1,2-dioxygenase electron transfer component
	pae00641 3-Chloroacrylic acid degradation - Pseudomonas aeruginosa PAO1 (1)
	pae:PA1984 exaC; NAD+ dependent aldehyde dehydrogenase ExaC; K00128 aldehyde dehydrogenase (NAD+) [EC:1.2.1.3]
	pae00623 2,4-Dichlorobenzoate degradation - Pseudomonas aeruginosa PAO1 (1)
	pae:PA4905 vanB; vanillate O-demethylase oxidoreductase; K03863 vanillate monooxygenase [EC:1.14.13.82]
	pae00523 Polyketide sugar unit biosynthesis - Pseudomonas aeruginosa PAO1 (1)
	pae:PA5162 rmlD; dTDP-4-dehydrorhamnose reductase; K00067 dTDP-4-dehydrorhamnose reductase [EC:1.1.1.133]
	pae00592 alpha-Linolenic acid metabolism - Pseudomonas aeruginosa PAO1 (1)
	pae:PA3013 foaB; 3-ketoacyl-CoA thiolase; K00632 acetyl-CoA acyltransferase [EC:2.3.1.16]
	pae00364 Fluorobenzoate degradation - Pseudomonas aeruginosa PAO1 (1)
	pae:PA2516 xylZ; toluate 1,2-dioxygenase electron transfer component; K05784 benzoate 1,2-dioxygenase electron transfer component
	pae00550 Peptidoglycan biosynthesis - Pseudomonas aeruginosa PAO1 (1)
	cpd:C00105 UMP; Uridylic acid; Uridine monophosphate; Uridine 5'-monophosphate; 5'Uridylic acid
	pae00540 Lipopolysaccharide biosynthesis - Pseudomonas aeruginosa PAO1 (1)
	pae:PA4988 waaA; 3-deoxy-D-manno-octulosonic-acid transferase; K02527 3-deoxy-D-manno-octulosonic-acid transferase [EC:2.-.-.-]
	pae00631 1,2-Dichloroethane degradation - Pseudomonas aeruginosa PAO1 (1)
	pae:PA1984 exaC; NAD+ dependent aldehyde dehydrogenase ExaC; K00128 aldehyde dehydrogenase (NAD+) [EC:1.2.1.3]
	pae03018 RNA degradation - Pseudomonas aeruginosa PAO1 (1)
	pae:PA4761 dnaK; molecular chaperone DnaK; K04043 molecular chaperone DnaK
	pae00564 Glycerophospholipid metabolism - Pseudomonas aeruginosa PAO1 (1)
	pae:PA4792 hypothetical protein; K01126 glycerophosphoryl diester phosphodiesterase [EC:3.1.4.46]
	pae03420 Nucleotide excision repair - Pseudomonas aeruginosa PAO1 (1)
	pae:PA4234 uvrA; excinuclease ABC subunit A; K03701 excinuclease ABC subunit A
	pae00473 D-Alanine metabolism - Pseudomonas aeruginosa PAO1 (1)
	cpd:C00041 L-Alanine; L-2-Aminopropionic acid; L-alpha-Alanine
	pae00130 Ubiquinone and other terpenoid-quinone biosynthesis - Pseudomonas aeruginosa PAO1 (1)
	pae:PA0865 hpd; 4-hydroxyphenylpyruvate dioxygenase; K00457 4-hydroxyphenylpyruvate dioxygenase [EC:1.13.11.27]
